# Supplementary material for: Explaining the geographic spread of emerging epidemics: a framework for comparing viral phylogenies and environmental landscape data
Source: BMC Bioinformatics. 2016 Feb 11;17:82. doi: 10.1186/s12859-016-0924-x (PMC4750353; doi:10.1186/s12859-016-0924-x)
Supplement: Additional file 1: — Example files and tutorial related to the present study. (ZIP 36167 kb) [file 12859_2016_924_MOESM1_ESM.zip]

Archive with 18 entries (15 files):
- Appendix/
- Appendix/.DS_Store
- __MACOSX/
- __MACOSX/Appendix/
- __MACOSX/Appendix/._.DS_Store
- Appendix/.Rapp.history
- __MACOSX/Appendix/._.Rapp.history
- Appendix/BEAST_RABV_raccoons.trees
- __MACOSX/Appendix/._BEAST_RABV_raccoons.trees
- Appendix/BEAST_RABV_raccoons.xml
- __MACOSX/Appendix/._BEAST_RABV_raccoons.xml
- Appendix/Elevation_RABV_raccoons.asc
- __MACOSX/Appendix/._Elevation_RABV_raccoons.asc
- Appendix/Script_RABV_raccoon.r
- __MACOSX/Appendix/._Script_RABV_raccoon.r
- Appendix/Tutorial_RABV_raccoon.pdf
- __MACOSX/Appendix/._Tutorial_RABV_raccoon.pdf
- __MACOSX/._Appendix
