# Supplementary material for: Explaining the geographic spread of emerging epidemics: a framework for comparing viral phylogenies and environmental landscape data
Source: BMC Bioinformatics. 2016 Feb 11;17:82. doi: 10.1186/s12859-016-0924-x (PMC4750353; doi:10.1186/s12859-016-0924-x)
Supplement: Additional file 1: — Example files and tutorial related to the present study. (ZIP 36167 kb) [file 12859_2016_924_MOESM1_ESM.zip › Appendix/BEAST_RABV_raccoons.xml]

<?xml version="1.0" standalone="yes"?>

<!-- Generated by BEAUTi v1.8.0                                              -->
<!--       by Alexei J. Drummond, Andrew Rambaut and Marc A. Suchard         -->
<!--       Department of Computer Science, University of Auckland and        -->
<!--       Institute of Evolutionary Biology, University of Edinburgh        -->
<!--       David Geffen School of Medicine, University of California, Los Angeles-->
<!--       http://beast.bio.ed.ac.uk/                                        -->
<beast>

	<!-- The list of taxa to be analysed (can also include dates/ages).          -->
	<!-- ntax=47                                                                 -->
	<taxa id="taxa">
		<taxon id="hOH10_97.2_41.053_80.706">
			<date value="1997.2" direction="forwards" units="years"/>
			<attr name="lat">
				41.053
			</attr>
			<attr name="long">
				-80.706
			</attr>

			<!-- START Multivariate diffusion model                                      -->
			<attr name="location">
				41.053 -80.706
			</attr>

			<!-- END Multivariate diffusion model                                        -->

		</taxon>
		<taxon id="hWVa01_93.2_40.505_80.575">
			<date value="1993.2" direction="forwards" units="years"/>
			<attr name="lat">
				40.505
			</attr>
			<attr name="long">
				-80.575
			</attr>

			<!-- START Multivariate diffusion model                                      -->
			<attr name="location">
				40.505 -80.575
			</attr>

			<!-- END Multivariate diffusion model                                        -->

		</taxon>
		<taxon id="NY01_03.4_41.057_73.794">
			<date value="2003.4" direction="forwards" units="years"/>
			<attr name="lat">
				41.057
			</attr>
			<attr name="long">
				-73.794
			</attr>

			<!-- START Multivariate diffusion model                                      -->
			<attr name="location">
				41.057 -73.794
			</attr>

			<!-- END Multivariate diffusion model                                        -->

		</taxon>
		<taxon id="NY03_03.4_42.934_76.565">
			<date value="2003.4" direction="forwards" units="years"/>
			<attr name="lat">
				42.934
			</attr>
			<attr name="long">
				-76.565
			</attr>

			<!-- START Multivariate diffusion model                                      -->
			<attr name="location">
				42.934 -76.565
			</attr>

			<!-- END Multivariate diffusion model                                        -->

		</taxon>
		<taxon id="NY04_03.4_42.617_75.037">
			<date value="2003.4" direction="forwards" units="years"/>
			<attr name="lat">
				42.617
			</attr>
			<attr name="long">
				-75.037
			</attr>

			<!-- START Multivariate diffusion model                                      -->
			<attr name="location">
				42.617 -75.037
			</attr>

			<!-- END Multivariate diffusion model                                        -->

		</taxon>
		<taxon id="NY12_03.4_42.996_78.170">
			<date value="2003.4" direction="forwards" units="years"/>
			<attr name="lat">
				42.996
			</attr>
			<attr name="long">
				-78.170
			</attr>

			<!-- START Multivariate diffusion model                                      -->
			<attr name="location">
				42.996 -78.170
			</attr>

			<!-- END Multivariate diffusion model                                        -->

		</taxon>
		<taxon id="NY516_92.5_42.137_75.888">
			<date value="1992.5" direction="forwards" units="years"/>
			<attr name="lat">
				42.137
			</attr>
			<attr name="long">
				-75.888
			</attr>

			<!-- START Multivariate diffusion model                                      -->
			<attr name="location">
				42.137 -75.888
			</attr>

			<!-- END Multivariate diffusion model                                        -->

		</taxon>
		<taxon id="NY771_92.5_41.125_74.015">
			<date value="1992.5" direction="forwards" units="years"/>
			<attr name="lat">
				41.125
			</attr>
			<attr name="long">
				-74.015
			</attr>

			<!-- START Multivariate diffusion model                                      -->
			<attr name="location">
				41.125 -74.015
			</attr>

			<!-- END Multivariate diffusion model                                        -->

		</taxon>
		<taxon id="PA.R89_89.6_40.803_75.031">
			<date value="1989.6" direction="forwards" units="years"/>
			<attr name="lat">
				40.803
			</attr>
			<attr name="long">
				-75.031
			</attr>

			<!-- START Multivariate diffusion model                                      -->
			<attr name="location">
				40.803 -75.031
			</attr>

			<!-- END Multivariate diffusion model                                        -->

		</taxon>
		<taxon id="PA11_04.7_40.033_78.480">
			<date value="2004.7" direction="forwards" units="years"/>
			<attr name="lat">
				40.033
			</attr>
			<attr name="long">
				-78.480
			</attr>

			<!-- START Multivariate diffusion model                                      -->
			<attr name="location">
				40.033 -78.480
			</attr>

			<!-- END Multivariate diffusion model                                        -->

		</taxon>
		<taxon id="PA13_04.7_40.871_79.930">
			<date value="2004.7" direction="forwards" units="years"/>
			<attr name="lat">
				40.871
			</attr>
			<attr name="long">
				-79.930
			</attr>

			<!-- START Multivariate diffusion model                                      -->
			<attr name="location">
				40.871 -79.930
			</attr>

			<!-- END Multivariate diffusion model                                        -->

		</taxon>
		<taxon id="PA23_104.6_39.924_78.091">
			<date value="2004.6" direction="forwards" units="years"/>
			<attr name="lat">
				39.924
			</attr>
			<attr name="long">
				-78.091
			</attr>

			<!-- START Multivariate diffusion model                                      -->
			<attr name="location">
				39.924 -78.091
			</attr>

			<!-- END Multivariate diffusion model                                        -->

		</taxon>
		<taxon id="PA28_04.5_40.588_77.634">
			<date value="2004.5" direction="forwards" units="years"/>
			<attr name="lat">
				40.588
			</attr>
			<attr name="long">
				-77.634
			</attr>

			<!-- START Multivariate diffusion model                                      -->
			<attr name="location">
				40.588 -77.634
			</attr>

			<!-- END Multivariate diffusion model                                        -->

		</taxon>
		<taxon id="PA30_104.2_39.998_79.029">
			<date value="2004.2" direction="forwards" units="years"/>
			<attr name="lat">
				39.998
			</attr>
			<attr name="long">
				-79.029
			</attr>

			<!-- START Multivariate diffusion model                                      -->
			<attr name="location">
				39.998 -79.029
			</attr>

			<!-- END Multivariate diffusion model                                        -->

		</taxon>
		<taxon id="PA39_04.7_40.326_79.562">
			<date value="2004.7" direction="forwards" units="years"/>
			<attr name="lat">
				40.326
			</attr>
			<attr name="long">
				-79.562
			</attr>

			<!-- START Multivariate diffusion model                                      -->
			<attr name="location">
				40.326 -79.562
			</attr>

			<!-- END Multivariate diffusion model                                        -->

		</taxon>
		<taxon id="PA62_103.2_40.183_80.139">
			<date value="2003.2" direction="forwards" units="years"/>
			<attr name="lat">
				40.183
			</attr>
			<attr name="long">
				-80.139
			</attr>

			<!-- START Multivariate diffusion model                                      -->
			<attr name="location">
				40.183 -80.139
			</attr>

			<!-- END Multivariate diffusion model                                        -->

		</taxon>
		<taxon id="rDE01_87.7_39.696_75.612">
			<date value="1987.7" direction="forwards" units="years"/>
			<attr name="lat">
				39.696
			</attr>
			<attr name="long">
				-75.612
			</attr>

			<!-- START Multivariate diffusion model                                      -->
			<attr name="location">
				39.696 -75.612
			</attr>

			<!-- END Multivariate diffusion model                                        -->

		</taxon>
		<taxon id="rMA01_92.7_42.330_71.840">
			<date value="1992.7" direction="forwards" units="years"/>
			<attr name="lat">
				42.330
			</attr>
			<attr name="long">
				-71.840
			</attr>

			<!-- START Multivariate diffusion model                                      -->
			<attr name="location">
				42.330 -71.840
			</attr>

			<!-- END Multivariate diffusion model                                        -->

		</taxon>
		<taxon id="rMD03_82.7_39.615_77.774">
			<date value="1982.7" direction="forwards" units="years"/>
			<attr name="lat">
				39.615
			</attr>
			<attr name="long">
				-77.774
			</attr>

			<!-- START Multivariate diffusion model                                      -->
			<attr name="location">
				39.615 -77.774
			</attr>

			<!-- END Multivariate diffusion model                                        -->

		</taxon>
		<taxon id="rMD06_82.2_39.622_78.803">
			<date value="1982.2" direction="forwards" units="years"/>
			<attr name="lat">
				39.622
			</attr>
			<attr name="long">
				-78.803
			</attr>

			<!-- START Multivariate diffusion model                                      -->
			<attr name="location">
				39.622 -78.803
			</attr>

			<!-- END Multivariate diffusion model                                        -->

		</taxon>
		<taxon id="rNC01_92.1_35.916_77.640">
			<date value="1992.1" direction="forwards" units="years"/>
			<attr name="lat">
				35.916
			</attr>
			<attr name="long">
				-77.640
			</attr>

			<!-- START Multivariate diffusion model                                      -->
			<attr name="location">
				35.916 -77.640
			</attr>

			<!-- END Multivariate diffusion model                                        -->

		</taxon>
		<taxon id="rNH01_92.0_42.896_71.583">
			<date value="1992.0" direction="forwards" units="years"/>
			<attr name="lat">
				42.896
			</attr>
			<attr name="long">
				-71.583
			</attr>

			<!-- START Multivariate diffusion model                                      -->
			<attr name="location">
				42.896 -71.583
			</attr>

			<!-- END Multivariate diffusion model                                        -->

		</taxon>
		<taxon id="rNH02_92.3_43.896_71.895">
			<date value="1992.3" direction="forwards" units="years"/>
			<attr name="lat">
				43.896
			</attr>
			<attr name="long">
				-71.895
			</attr>

			<!-- START Multivariate diffusion model                                      -->
			<attr name="location">
				43.896 -71.895
			</attr>

			<!-- END Multivariate diffusion model                                        -->

		</taxon>
		<taxon id="rNH03_92.9_42.963_71.078">
			<date value="1992.9" direction="forwards" units="years"/>
			<attr name="lat">
				42.963
			</attr>
			<attr name="long">
				-71.078
			</attr>

			<!-- START Multivariate diffusion model                                      -->
			<attr name="location">
				42.963 -71.078
			</attr>

			<!-- END Multivariate diffusion model                                        -->

		</taxon>
		<taxon id="rNJ02_94.3_39.088_74.799">
			<date value="1994.3" direction="forwards" units="years"/>
			<attr name="lat">
				39.088
			</attr>
			<attr name="long">
				-74.799
			</attr>

			<!-- START Multivariate diffusion model                                      -->
			<attr name="location">
				39.088 -74.799
			</attr>

			<!-- END Multivariate diffusion model                                        -->

		</taxon>
		<taxon id="rNJ08_03.4_41.100_74.665">
			<date value="2003.4" direction="forwards" units="years"/>
			<attr name="lat">
				41.100
			</attr>
			<attr name="long">
				-74.665
			</attr>

			<!-- START Multivariate diffusion model                                      -->
			<attr name="location">
				41.100 -74.665
			</attr>

			<!-- END Multivariate diffusion model                                        -->

		</taxon>
		<taxon id="rNJ10_03.5_39.955_74.776">
			<date value="2003.5" direction="forwards" units="years"/>
			<attr name="lat">
				39.955
			</attr>
			<attr name="long">
				-74.776
			</attr>

			<!-- START Multivariate diffusion model                                      -->
			<attr name="location">
				39.955 -74.776
			</attr>

			<!-- END Multivariate diffusion model                                        -->

		</taxon>
		<taxon id="rPA04_04.5_41.537_75.961">
			<date value="2004.5" direction="forwards" units="years"/>
			<attr name="lat">
				41.537
			</attr>
			<attr name="long">
				-75.961
			</attr>

			<!-- START Multivariate diffusion model                                      -->
			<attr name="location">
				41.537 -75.961
			</attr>

			<!-- END Multivariate diffusion model                                        -->

		</taxon>
		<taxon id="rTN02_03.4_36.310_82.188">
			<date value="2003.4" direction="forwards" units="years"/>
			<attr name="lat">
				36.310
			</attr>
			<attr name="long">
				-82.188
			</attr>

			<!-- START Multivariate diffusion model                                      -->
			<attr name="location">
				36.310 -82.188
			</attr>

			<!-- END Multivariate diffusion model                                        -->

		</taxon>
		<taxon id="rVA01_84.1_38.213_77.598">
			<date value="1984.1" direction="forwards" units="years"/>
			<attr name="lat">
				38.213
			</attr>
			<attr name="long">
				-77.598
			</attr>

			<!-- START Multivariate diffusion model                                      -->
			<attr name="location">
				38.213 -77.598
			</attr>

			<!-- END Multivariate diffusion model                                        -->

		</taxon>
		<taxon id="rVA04_85.3_37.714_77.444">
			<date value="1985.3" direction="forwards" units="years"/>
			<attr name="lat">
				37.714
			</attr>
			<attr name="long">
				-77.444
			</attr>

			<!-- START Multivariate diffusion model                                      -->
			<attr name="location">
				37.714 -77.444
			</attr>

			<!-- END Multivariate diffusion model                                        -->

		</taxon>
		<taxon id="rVA05_89.0_36.886_76.260">
			<date value="1989.0" direction="forwards" units="years"/>
			<attr name="lat">
				36.886
			</attr>
			<attr name="long">
				-76.260
			</attr>

			<!-- START Multivariate diffusion model                                      -->
			<attr name="location">
				36.886 -76.260
			</attr>

			<!-- END Multivariate diffusion model                                        -->

		</taxon>
		<taxon id="rVA06_92.4_37.174_80.395">
			<date value="1992.4" direction="forwards" units="years"/>
			<attr name="lat">
				37.174
			</attr>
			<attr name="long">
				-80.395
			</attr>

			<!-- START Multivariate diffusion model                                      -->
			<attr name="location">
				37.174 -80.395
			</attr>

			<!-- END Multivariate diffusion model                                        -->

		</taxon>
		<taxon id="rVA07_92.4_37.250_80.000">
			<date value="1992.4" direction="forwards" units="years"/>
			<attr name="lat">
				37.250
			</attr>
			<attr name="long">
				-80.000
			</attr>

			<!-- START Multivariate diffusion model                                      -->
			<attr name="location">
				37.250 -80.000
			</attr>

			<!-- END Multivariate diffusion model                                        -->

		</taxon>
		<taxon id="rVA08_94.0_37.797_75.635">
			<date value="1994.0" direction="forwards" units="years"/>
			<attr name="lat">
				37.797
			</attr>
			<attr name="long">
				-75.635
			</attr>

			<!-- START Multivariate diffusion model                                      -->
			<attr name="location">
				37.797 -75.635
			</attr>

			<!-- END Multivariate diffusion model                                        -->

		</taxon>
		<taxon id="rVA14_94.8_38.024_78.535">
			<date value="1994.8" direction="forwards" units="years"/>
			<attr name="lat">
				38.024
			</attr>
			<attr name="long">
				-78.535
			</attr>

			<!-- START Multivariate diffusion model                                      -->
			<attr name="location">
				38.024 -78.535
			</attr>

			<!-- END Multivariate diffusion model                                        -->

		</taxon>
		<taxon id="rVT01_94.5_43.029_73.108">
			<date value="1994.5" direction="forwards" units="years"/>
			<attr name="lat">
				43.029
			</attr>
			<attr name="long">
				-73.108
			</attr>

			<!-- START Multivariate diffusion model                                      -->
			<attr name="location">
				43.029 -73.108
			</attr>

			<!-- END Multivariate diffusion model                                        -->

		</taxon>
		<taxon id="rWV01_87.6_39.090_79.180">
			<date value="1987.6" direction="forwards" units="years"/>
			<attr name="lat">
				39.090
			</attr>
			<attr name="long">
				-79.180
			</attr>

			<!-- START Multivariate diffusion model                                      -->
			<attr name="location">
				39.090 -79.180
			</attr>

			<!-- END Multivariate diffusion model                                        -->

		</taxon>
		<taxon id="WV19_102.6_39.304_77.842">
			<date value="2002.6" direction="forwards" units="years"/>
			<attr name="lat">
				39.304
			</attr>
			<attr name="long">
				-77.842
			</attr>

			<!-- START Multivariate diffusion model                                      -->
			<attr name="location">
				39.304 -77.842
			</attr>

			<!-- END Multivariate diffusion model                                        -->

		</taxon>
		<taxon id="WV23_102.7_39.433_78.936">
			<date value="2002.7" direction="forwards" units="years"/>
			<attr name="lat">
				39.433
			</attr>
			<attr name="long">
				-78.936
			</attr>

			<!-- START Multivariate diffusion model                                      -->
			<attr name="location">
				39.433 -78.936
			</attr>

			<!-- END Multivariate diffusion model                                        -->

		</taxon>
		<taxon id="WV26_103.8_39.129_80.008">
			<date value="2003.8" direction="forwards" units="years"/>
			<attr name="lat">
				39.129
			</attr>
			<attr name="long">
				-80.008
			</attr>

			<!-- START Multivariate diffusion model                                      -->
			<attr name="location">
				39.129 -80.008
			</attr>

			<!-- END Multivariate diffusion model                                        -->

		</taxon>
		<taxon id="WVa02_02.6_37.901_80.508">
			<date value="2002.6" direction="forwards" units="years"/>
			<attr name="lat">
				37.901
			</attr>
			<attr name="long">
				-80.508
			</attr>

			<!-- START Multivariate diffusion model                                      -->
			<attr name="location">
				37.901 -80.508
			</attr>

			<!-- END Multivariate diffusion model                                        -->

		</taxon>
		<taxon id="WVa03_02.6_37.565_80.574">
			<date value="2002.6" direction="forwards" units="years"/>
			<attr name="lat">
				37.565
			</attr>
			<attr name="long">
				-80.574
			</attr>

			<!-- START Multivariate diffusion model                                      -->
			<attr name="location">
				37.565 -80.574
			</attr>

			<!-- END Multivariate diffusion model                                        -->

		</taxon>
		<taxon id="WVa04_02.6_37.347_81.155">
			<date value="2002.6" direction="forwards" units="years"/>
			<attr name="lat">
				37.347
			</attr>
			<attr name="long">
				-81.155
			</attr>

			<!-- START Multivariate diffusion model                                      -->
			<attr name="location">
				37.347 -81.155
			</attr>

			<!-- END Multivariate diffusion model                                        -->

		</taxon>
		<taxon id="WVa08_02.6_38.677_79.349">
			<date value="2002.6" direction="forwards" units="years"/>
			<attr name="lat">
				38.677
			</attr>
			<attr name="long">
				-79.349
			</attr>

			<!-- START Multivariate diffusion model                                      -->
			<attr name="location">
				38.677 -79.349
			</attr>

			<!-- END Multivariate diffusion model                                        -->

		</taxon>
		<taxon id="WVa14_02.7_39.050_78.886">
			<date value="2002.7" direction="forwards" units="years"/>
			<attr name="lat">
				39.050
			</attr>
			<attr name="long">
				-78.886
			</attr>

			<!-- START Multivariate diffusion model                                      -->
			<attr name="location">
				39.050 -78.886
			</attr>

			<!-- END Multivariate diffusion model                                        -->

		</taxon>
		<taxon id="WVa22_02.7_39.635_79.995">
			<date value="2002.7" direction="forwards" units="years"/>
			<attr name="lat">
				39.635
			</attr>
			<attr name="long">
				-79.995
			</attr>

			<!-- START Multivariate diffusion model                                      -->
			<attr name="location">
				39.635 -79.995
			</attr>

			<!-- END Multivariate diffusion model                                        -->

		</taxon>
	</taxa>

	<!-- The sequence alignment (each sequence refers to a taxon above).         -->
	<!-- ntax=47 nchar=2812                                                      -->
	<alignment id="alignment" dataType="nucleotide">
		<sequence>
			<taxon idref="hOH10_97.2_41.053_80.706"/>
			TTCCCTATCTACACAATACCAGACAAGCTAGGTCCTTGGAGTCCTATCGACATACATCATCTCAGTTGTCCCAATAATCTTGTTGTGGAAGACGAGGGGTGTAATAGTCTGTCGGGGTTTTCTTACATGGAACTAAAAGTGGGATACATCTCTGCCATAAAAGTGAACGGGTTCACTTGTACTGGTGTCGTGACGGAAGCCGAGACCTACACTAACTTCGTTGGTTATGTCACCACCACATTCAAGAGAAAACACTTTCGCCCGATGCCCGATGCATGTAGATCCGCATACAATTGGAAAATGGCAGGCGATCCTAGGTATGAAGAGTCCCTTCACAACCCATACCCTGATTATCATTGGCTGCGGACAGTTAAAACCACCAAGGAGTCTCTTATCATCATCTCACCAAGTGTGGCTGACCTAGACCCGTATGACAAATCCCTTCATTCAAGGATTTTTCCTGGGGGGAAATGCACGGGTCTAACAGTCTCTTCCACCTACTGCTCGACCAACCATGACTACACCATCTGGATGCCTGAAAAAGCAGGGCTCGGGACATCTTGTGACATCTTCACCAATAGTAAAGGGAAGAGAGCGTCTAAAGGAGGCAAGACTTGTGGATTTGTGGACGAGAGAGGTTTGTATAAGTCCTTGAAAGGAGCTTGTAAGCTCAAGTTGTGCGGAGTTTCTGGGCTTAGACTTATGGATGGAACTTGGGTTGCGATTCAGACATTGGATGAAACCAAATGGTGCTCTCCTGATCAACTGGTGAATCTGCATGACTTCCACTCGGATGAGCTTGAGCATCTTGTTGTAGAGGAGTTGGTTAGAAAGAGGGAGGAATGTCTGGATGCATTAGAATCCATCATGACCACCAAATCAGTAAGCTTCAGACGTCTAAGCCACCTGAGAAAACTAGTTCCTGGGTTTGGGAAGGCATACACCATATTCAACAAAACCCTAATGGAGGCCGATGCCCACTACAAGTCCGTTCGGACTTGGAGCGAGATCATCCCCTCAAAAGGGTGTTTGAGAGTAGGGGGGAGATGTCATCCTCATGTAAATGGAGTATTTTTCAATGGCATCATTCTAGGTCCGGACGGGCATGTGTTGATCCCAGAAATGCAGTCATCCCTTCTCCAACAACATGTGGAACTGTTGGAGTCCTCAGTGATCCCCCTCATGCACCCCCTGGCAGATCCTTCAGCAGTTTTCAAAGATGGTGACGAGGCAGAGGATTTTGTTGAGGTTCATCTCCCAGATGTTCACAAACAGATCTCAGGGGTGGACCTAGGCCTCCCAAGCTGGGGAAAGTATATGCTGATGATTGCAGGTGCTCTAACGACTCTAATGCTGTTCAACACCTCTACAATGGATACCGACAAAATTGTATTCAAAGTCAATAACCAGGTTGTCTCTCTAAAACCTGAAATTATTGTAGATCAATATGAGTACAAATACCCGGCTATCAAAGACTTAAAAAAGCCCAGTATCTCCCTGGGAAAAGCTCCTGATTTGAACAAGGCGTATAAGTCAATTTTGTCCGGTATGAATGCAGCTAAGCTCGACCCTGACGATGTGTGCTCTTACTTGGCAGCTGCAATGCAGTTCTTTGAAGGAACATGTCCAGAAGACTGGACTAGCTATGGAATCTTGATTGCAAGGAAGGGAGACAAGATAACTCCAAACTCTCTCGTAGACATAAAACGTACAGATGTAGAAGGGAACTGGGCTCTAACAGGAGGAATGGAGTTGACTAGAGATCCCACCATTCCAGAACATGCATCTTTGGTTGGTCTTCTCCTGAGTTTGTATCGATTGAGCAAAATATCCGGACAGAACACAGGCAATTACAAGACCAATATCTCTGATCGTATAGAGCAGATTTTTGAGACGGCCCCCTTTGTGAAGATCGTGGAACATCACACTTTGATGACAACTCACAAAATGTGCGCTAACTGGAGCACCATACCGAATTTTAGATTCCTAGCAGGAACTTA
			TGACATGTTTTTCTCTCGGATCGAACATCTATATTCAGCAATCAGAGTGGGTACAGTTGTCACTGCTTACGAGGACTGCTCAGGGCTAGTATCTTTTACAGGTTTTATAAAGCAGATAAACCTTACAGCAAAGGAAGCAATACTTTATTTCTTCCACAAAAATTTTGAGGGAGAGATAAGAAGAATGTTTGAGCCGGGACAGGAAACTGCAGTCCCTCACTCCTATTTCATCCATTTCCGGTCTTTGGGCCTGAGTGGGAAATCTCCATATTCGTCAAGTGCAGTTGGTCACGTGTTCAACCTCATTCACTTTGTTGGATGCTATATGGGTCAAGTGAGGTCTTTGAATGCAACAGTTATTGCCACATGTGCTCCACATGAGATGTCTGTTCTCGGGGGTTATCTGGGGGAGGAGTTCTTTGGCAAGGGGACTTTTGAGAGAAGATTCTTCAGAAACGAGAAGGAACTTCAGGACTATGAAGCAGCAGAGTTGACAAAGACTGAGGTCGCTCTGGCAGATGACGGAACAGTCAATTCTGACGACGAAGACTACTTCTCTGGTGAAACCAGGAGTCCAGAGGCGGTCTATACTCGGATCATGATTAATGGGGGCCGACTCAAAAGATCACATATAAGAAGGTATGTATCAGTCAGTTCCAATCATCAAGCTCGCCCCAATTCATTTGCTGAATTTCTAAACAAGACATATTCTAACGACCCGTAGGGAGTCGAACTTCAAGATTGTCAACAATAATAAATTGTTTAATTCCTCCACGAAAAAAACTAACACCCCTCCTTTTGAACCATCCCA-
		</sequence>
		<sequence>
			<taxon idref="hWVa01_93.2_40.505_80.575"/>
			TTCCCTATCTACACAATACCAGACAAGCTAGGTCCTTGGAGTCCTATCGACATACATCATCTCAGTTGTCCCAATAATCTTGTTGTGGAAGACGAGGGGTGTAATAGTCTGTCGGGGTTTTCTTACATGGAACTAAAAGTGGGATACATCTCTGCCATAAAAGTGAACGGGTTCACTTGTACTGGTGTCGTGACGGAAGCCGAGACCTACACTAACTTCGTTGGTTATGTCACCACCACATTCAAGAGAAAACACTTTCGCCCGATGCCCGATGCATGTAGATCCGCATACAATTGGAAAATGGCAGGCGATCCTAGGTATGAAGAGTCCCTTCACAACCCATACCCTGATTATCATTGGCTGCGGACAGTTAAAACCACCAAGGAGTCTCTTATCATCATCTCGCCAAGTGTGGCTGACCTAGACCCGTATGACAAATCCCTTCATTCAAGGATTTTTCCTGGGGGGAAATGCACGGGTCTAACAGTCTCTTCCACCTACTGCTCGACCAACCATGACTACACCATCTGGATGCCTGAAAAAGCAGGGCTCGGGACATCTTGTGACATCTTCACCAATAGTAAAGGGAAGAGAGCGTCTAAAGGAGGCAAGACTTGTGGATTTGTGGACGAGAGAGGTTTGTATAAGTCCTTGAAAGGAGCTTGTAAGCTCAAGCTGTGCGGAGTTTCTGGGCTTAGACTTATGGATGGAACTTGGGTTGCGATTCAGACATTGGATGAAACTAAATGGTGCTCTCCTGATCAACTGGTGAATCTGCATGACTTCCACTCGGATGAGCTTGAGCATCTTGTTGTAGAGGAGTTGGTTAGAAAGAGGGAGGAATGTCTGGATGCATTAGAATCCATCATGACCACCAAATCAGTAAGCTTCAGACGTCTAAGCCACCTGAGAAAACTAGTTCCTGGGTTTGGGAAGGCATACACCATATTCAACAAAACCCTAATGGAGGCCGATGCCCACTACAAGTCCGTTCGGACTTGGAGCGAGATCATCCCCTCCAAAGGGTGTTTGAGAGTAGGGGGGAGATGTCATCCTCATGTAAACGGAGTATTTTTCAATGGCATCATTCTAGGTCCGGACGGGCATGTGTTGATCCCAGAAATGCAGTCATCCCTTCTTCAACAACATGTGGAACTGTTGGAGTCCTCTGTGATCCCCCTCATGCACCCCCTGGCAGATCCTTCAGCAGTTTTCAAAGATGGTGACGAGGCAGAGGATTTTGTTGAGGTTCATCTCCCAGATGTTCACAAACAGATCTCAGGGGTGGACCTAGGCCTCCCAAGCTGGGGAAAGTATATGCTGATGATTGCAGGTGCTCTAATGACTCTAATGCTGTTC--------------------------------ATTCAAAGTCAATAACCAGGTTGTCTCTCTAAAACCTGAAATTATTGTAGATCAATATGAGTACAAATACCCGGCTATCAAAGACTTAAAAAAGCCCAGTATCTCCCTGGGAAAAGCTCCTGATTTGAACAAGGCGTATAAGTCAATTTTGTCCGGTATGAATGCAGCTAAGCTCGACCCTGACGATGTGTGCTCTTATTTGGCAGCTGCAATGCAGTTCTTTGAAGGAACATGTCCAGAARACTGGACTAGCTATGGAATCTTGATTGCAAGGAAAGGAGACAAGATAACTCCAAACTCTCTCGTARACATAAAACGTACAGATGTARAAGGGAACTGGGCTCTAACAGGAGGAATGGAGTTGACTAGGGATCCCACCATTCCAGAACATGCATCTTTGGTTGGTCTTCTCCTGAGTTTGTATCGATTGAGCAAAATATCCGGACAGAACACAGGCAATTACAAGACAAATATCTCTGATCGTATAGAGCAGATTTTTGAGACGGCCCCCTTTGTGAAGATCGTGGAACATCACACTTTGATGACAACTCACAAAATGTGCGCTAACTGGAGCACCATACCGAACTTTAGATTCCTAGCCGGAACTTA
			TGACATGTTTTTCTCTCGGATTGAACATCTATATTCAGCAATCAGAGTGGGTACAGTTGTCACTGCTTACGAGGACTGCTCAGGGCTAGTATCTTTTACAGGTTTTATAAAGCAGATAAACCTTACAGCAAAGGAAGCAATACTTTATTTCTTCCACAAAAATTTTGAGGGAGAGATAAGAAGAATGTTTGAGCCGGGACAGGAAACTGCAGTCCCTCACTCCTATTTCATCCACTTCCGGTCTTTGGGCCTGAGTGGGAAATCTCCATATTCGTCAAGTGCAGTTGGTCACGTGTTCAATCTCATTCACTTTGTTGGATGCTATATGGGTCAAGTGAGGTCTTTGAATGCAACGGTTATTGCCACATGTGCTCCACATGAGATGTCTGTTCTCGGGGGTTATTTGGGGGAGGAGTTCTTTGGCAAGGGGACTTTTGAGAGAAGATTCTTCAGAAACGAGAAGGAACTTCAGGACTATGAAGCAGCAGAGTTGACAAAGACTGAGGTCGCTCTGGCAGACGACGGAACAGTCAATTCTGACGACGAAGACTACTTCTCTGGTGAAACCAGGAGTCCAGAGGCGGTCTATACTCGGATCATGATCAATGGGGGCCGACTCAAAAGATCACATATAAGAAGGTATGTATCAGTCAGTTCCAATCATCAAGCTCGCCCCAATTCTTTTGCTGAATTTCTAAACAAGACATATTCTAACGACCCGTAGGGAGTCGAACTTCAAGATTGTCAACAATAATAAATTGTTTAATTCCTCCACGAAAAAAACTAACACCCCTCCTTTTGAACCATCCC--
		</sequence>
		<sequence>
			<taxon idref="NY01_03.4_41.057_73.794"/>
			TTCCCTATCTACACAATACCAGACAAGCTAGGTCCTTGGAGTCCTATCGACATACATCATCTCAGTTGTCCCAATAATCTTGTTGTGGAAGACGAGGGGTGTAATAGTCTGTCGGGGTTTTCTTACATGGAACTAAAAGTGGGATACATCTCTGCCATAAAAGTGAACGGGTTCACTTGTACTGGTGTCGTGACGGAAGCCGAGACCTACACTAACTTCGTTGGTTATGTCACCACCACATTCAAGAGAAAACACTTTCGCCCGATGCCCGATGCATGTAGATCCGCATATAATTGGAAAATGGCAGGCGATCCTAGGTATGAAGAGTCCCTTCACAACCCATACCCTGATTATCATTGGCTGCGGACAGTTAAAACCACCAAGGAGTCTCTTATCATCATCTCGCCAAGTGTGGCTGACCTAGACCCGTATGACAAATCCCTTCATTCAAGGATTTTCCCTGGGGGGAAATGCACGGGTCTAACAGTCTCTTCAACCTACTGCTCGACCAACCATGACTACACCATCTGGATGCCTGAAAAAGCAGGGCTCGGGACATCTTGTGACATCTTCACCAATAGTAAAGGGAAGAGAGCGTCTAAAGGAGGCAAGACTTGTGGATTTGTGGACGAGAGAGGTTTGTATAAGTCCTTGAAAGGAGCTTGTAAGCTCAAGTTGTGCGGAGTTTCTGGGCTTAGACTTATGGATGGAACTTGGGTTGCGATTCAGACATTGGATGAAACCAAATGGTGCTCTCCTGATCAACTGGTGAATCTGCATGACTTCCACTCGGATGAGCTTGAGCATCTTGTTGTAGAGGAGTTGGTTAGAAAGAGGGAGGAATGTCTGGATGCATTAGAATCCATCATGACCACCAAATCAGTAAGCTTCAGACGTCTAAGCCACCTGAGAAAACTAGTTCCTGGGTTTGGGAAGGCATACACCATATTCAACAAAACCCTAATGGAGGCCGATGCCCACTACAAGTCCGTTCGGACTTGGAGCGAGATCATCCCCTCAAAAGGGTGTTTGAGAGTAGGGGGGAGATGTCATCCTCATGTAAATGGAGTATTTTTCAATGGCATCATTCTAGGTCCGGACGGGCATGTGTTGATCCCAGAAATGCAGTCATCCCTTCTCCAACAACATGTGGAACTGTTGGAGTCCTCTGTGATCCCCCTCATGCACCCCCTGGCAGATCCTTCAGCAGTTTTCAAAGATGGTGACGAGGCAGAGGATTTTGTTGAGGTTCATCTCCCAGATGTTCACAAACAGATCTCAGGGGTGGACCTAGGCATCCCAAGCTGGGGAAAGTATATGCTGATGATTGCAGGTGCTCTAACGACTCTAATGCTGTTC-----CTCTACAATGGATACCGACAAAATTGTATTCAAAGTCAATAACCAGGTTGTCTCTCTAAAACCTGAAATTATTGTAGATCAATATGAGTACAAATACCCGGCTATCAAAGACTTAAAAAAGCCCAGTATCTCCCTGGGAAAAGCTCCTGATTTGAACAAGGCGTATAAGTCAATTTTGTCCGGTATGAATGCAGCTAAGCTCGACCCTGACGATGTGTGCTCTTACTTGGCAGCTGCAATGCAGTTCTTTGAAGGAACATGTCCAGAAGACTGGACTAGCTATGGAATCTTGATTGCAAGGAAAGGAGACAAGATAACTCCAAACTCTCTCGTAGACATAAAACGTACAGATGTAGAAGGGAACTGGGCTCTAACAGGAGGAATGGAGTTGACTAGGGATCCCACCATTCCAGAACATGCATCTTTGGTTGGTCTTCTCCTGAGTTTGTATCGATTGAGCAAAATATCCGGACAGAACACAGGCAATTATAAGACAAATATCTCTGATCGTATAGAGCAGATTTTTGAGACGGCCCCCTTTGTGAAGATCGTGGAACATCACACTTTGATGACAACTCACAAAATGTGCGCTAACTGGAGCACCATACCGAACTTTAGATTCCTAGCCGGAACTTA
			TGACATGTTTTTCTCTCGGATTGAACATCTATATTCAGCAATCAGAGTGGGTACAGTTGTCACTGCTTACGAGGACTGCTCAGGGCTGGTATCTTTTACAGGTTTTATCAAGCAGATAAACCTTACAGCAAAGGAAGCAATACTTTATTTCTTCCACAAAAATTTTGAGGGAGAGATAAGAAGAATGTTTGAGCCGGGACAGGAAACTGCAGTCCCTCACTCCTATTTCATCCATTTCCGGTCTTTGGGCCTGAGTGGGAAATCTCCATATTCGTCAAGTGCAGTTGGTCACGTGTTCAACCTCATTCACTTTGTTGGATGCTATATGGGTCAAGTGAGGTCTTTGAATGCAACGGTTATTGCCACATGTGCTCCACATGAGATGTCTGTTCTCGGGGGTTATTTGGGGGAGGAGTTCTTTGGCAAGGGGACTTTCGAGAGAAGATTCTTCAGAAACGAGAAGGAACTTCAGGACTATGAAGCAGCAGAGTTGACAAAGACTGAGGTCGCTCTGGCAGACGACGGAACAGTCAATTCTGACGACGAAGACTACTTCTCTGGTGAAACCAGGAGTCCAGAGGCGGTCTATACTCGGATCATGATCAATGGGGGCCGACTCAAAAGATCACATATAAGAAGGTATGTATCAGTCAGTTCCAATCATCAAGCTCGCCCCAATTCATTTGCTGAATTTCTAAACAAGACATATTCTAACGACCCGTAGGGAGTTGAACTTCAAGATTGTCAACAATAATAAATTGTTTAACTCCTCCACGAAAAAAACTAACACCCCTCCTTTTGAACCATCCCA-
		</sequence>
		<sequence>
			<taxon idref="NY03_03.4_42.934_76.565"/>
			TTCCCTATCTACACAATACCAGACAAGCTAGGTCCTTGGAGTCCTATCGACATACATCATCTCAGTTGTCCCAATAATCTTGTTGTGGAAGACGAGGGGTGTAATAGTCTGTCGGGGTTTTCTTACATGGAACTAAAAGTGGGATACATCTCTGCCATAAAAGTGAACGGGTTCACTTGTACTGGTGTCGTAACGGAAGCCGAGACCTACACTAACTTCGTTGGTTATGTCACCACCACATTCAAGAGAAAACACTTTCGCCCGATGCCCGATGCATGTAGATCTGCATATAATTGGAAAATGGCAGGCGATCCTAGGTATGAAGAGTCCCTTCACAACCCATACCCTGATTATCATTGGCTGCGGACAGTTAAAACCACCAAGGAGTCTCTTGTCATCATCTCGCCAAGTGTGGCTGACCTAGACCCGTATGACAAATCCCTTCATTCAAGGATTTTCCCTGGGGGGAAATGCACGGGTCTAACAGTCTCTTCAACCTACTGCTCGACCAACCATGACTACACCATCTGGATGCCTGAAAAAGCAGGGCTCGGGACGTCTTGTGACATCTTCACCAATAGTAAAGGGAAGAGAGCGTCTAAAGGAGGCAAGACTTGTGGATTTGTGGACGAGAGAGGTTTGTATAAGTCCTTGAAAGGAGCTTGTAAGCTCAAGCTGTGCGGAGTTTCTGGGCTTAGACTTATGGATGGAACTTGGGTTGCGATTCAGACATTGGATGAAACCAAATGGTGCTCTCCTGATCAACTGGTGAATCTGCATGACTTCCACTCGGATGAGCTTGAGCATCTTGTTGTAGAGGAGTTGGTTAGAAAGAGGGAGGAATGTCTGGATGCATTAGAATCCATCATGACCACCAAATCAGTAAGCTTCAGACGTCTAAGCCACCTGAGAAAACTAGTTCCTGGGTTTGGGAAGGCATACACCATATTCAACAAAACCCTAATGGAGGCCGATGCCCACTACAAGTCCGTTCGGACTTGGAGCGAGATCATCCCCTCAAAAGGGTGTTTGAGAGTAGGGGGGAGATGTCATCCTCATGTAAATGGAGTATTTTTCAATGGCATCATTCTAGGTCCGGACGGGCATGTGTTGATCCCAGAAATGCAGTCATCCCTTCTCCAACAACATGTGGAACTGTTGGAGTCCTCTGTGATCCCCCTCATGCACCCCCTGGCAGATCCTTCAGCAGTTTTCAAAGATGGTGACGAGGCAGAGGATTTTGTTGAGGTTCATCTCCCAGATGTCCACAAACAGATCTCAGGGGTGGACCTAGGCCTCCCAAGCTGGGGAAAGTATATGCTGATGATTGCAGGTGCTCTAACGACTCTAATGCTGTTCAACACCTCTACAATGGATACCGACAAAATTGTATTCAAAGTCAATAACCAGGTTGTCTCTCTAAAACCTGAAATTATTGTAGATCAATATGAGTACAAATACCCGGCTATCAAAGACTTAAAAAAGCCCAGTATCTCCCTGGGAAAAGCTCCTGATTTGAACAAGGCGTATAAGTCAATTTTATCCGGTATGAATGCAGCTAAGCTCGACCCTGACGATGTGTGCTCTTACTTGGCAGCTGCAATGCAGTTCTTTGAAGGAACATGTCCAGAAGACTGGACTAGCTATGGAATCTTGATTGCAAGGAAAGGAGACAAGATAACTCCAAACTCTCTCGTAGACATAAAACGTACAGATGTAGAAGGGAACTGGGCTCTAACAGGAGGAATGGAGTTGACTAGGGATCCCACCATTCCAGAACATGCATCTTTGGTTGGTCTTCTCCTGAGTTTGTATCGATTGAGCAAAATATCCGGACAGAACACGGGCAATTATAAGACAAATATCTCTGATCGTATAGAGCAGATATTTGAGACGGCCCCCTTTGTGAAGATCGTGGAACATCACACTTTGATGACAACTCACAAAATGTGCGCTAACTGGAGCACCATACCGAACTTTAGATTCCTAGCCGGAACTTA
			TGACATGTTTTTCTCTCGGATTGAACATCTATATTCAGCAATCAGAGTGGGTACAGTTGTCACTGCTTACGAGGACTGCTCAGGGCTAGTATCTTTTACAGGTTTTATCAAGCAGATAAACCTTACAGCAAAGGAAGCAATACTTTATTTCTTCCACAAAAATTTTGAGGGAGAGATAAGAAGAATGTTTGAGCCGGGACAGGAAACTGCAGTCCCTCACTCCTATTTCATCCATTTCCGGTCTTTGGGTCTGAGTGGGAAATCTCCATATTCGTCAAGTGCAGTTGGTCACGTGTTCAACCTCATTCACTTTGTTGGATGCTATATGGGTCAAGTGAGGTCTTTGAATGCAACGGTTATTGCCACATGTGCTCCACATGAGATGTCTGTTCTCGGGGGTTATTTGGGGGAGGAGTTCTTTGGCAAGGGGACTTTTGAGAGAAGATTCTTCAGAAACGAGAAGGAACTTCAGGACTATGAAGCAGCAGAGTTGACAAAGACTGAGGTCGCTCTGGCAGACGACGGAACAGTCAATTCTGACGACGAAGACTACTTCTCTGGTGAAACCAGGAGTCCAGAGGCGGTCTATACCCGGATCATGATCAATGGGGGCCGACTCAAAAGATCACATATAAGAAGGTATGTATCAGTCAGTTCCAATCATCAAGCTCGCCCCAATTCATTTGCCGAATTTCTAAACAAGACATATTCTAACGACCCGTAGGAAGTCGAACTTCAAGATTGTCAACAATAATAAATTGTTTAACTCCTCCACGAAAAAAACTAACACCCCTCCTTTTGAACCATCCTA-
		</sequence>
		<sequence>
			<taxon idref="NY04_03.4_42.617_75.037"/>
			TTCCCTATCTACACAATACCAGACAAGCTAGGTCCTTGGAGTCCTATCGACATACATCATCTCAGTTGTCCCAATAATCTTGTTGTGGAAGACGAGGGGTGTAATAGTCTGTCGGGGTTTTCTTACATGGAACTAAAAGTGGGATACATCTCTGCCATAAAAGTGAACGGGTTCACTTGTACTGGTGTCGTGACGGAAGCCGAGACCTACACTAACTTCGTTGGTTATGTCACCACCACATTCAAGAGAAAACACTTTCGCCCGATGCCCGATGCATGTAGATCCGCATATAATTGGAAAATGGCAGGCGATCCTAGGTATGAAGAGTCCCTTCACAACCCATACCCTGATTATCATTGGCTGCGGACAGTTAAAACCACCAAGGAGTCTCTTATCATCATCTCGCCAAGTGTGGCTGACCTAGACCCGTATGACAAATCCCTTCATTCAAGGATTTTCCCTGGGGGGAAATGCACGGGTCTAACAGTCTCTTCAACCTACTGCTCGACCAACCATGACTACACCATCTGGATGCCTGAAAAAGCAGGGCTCGGGACATCTTGTGACATCTTCACCAATAGTAAAGGGAAGAGAGCGTCTAAAGGAGGCAAGACTTGTGGATTTGTGGACGAGAGAGGTTTGTATAAGTCCCTGAAAGGAGCTTGTAAGCTCAAGCTGTGCGGAGTTTCTGGGCTTAGACTTATGGATGGAACTTGGGTTGCGATTCAGACATTGGATGAAACCAAATGGTGCTCTCCTGATCAACTGGTGAATCTGCATGACTTCCACTCGGATGAGCTTGAGCATCTTGTTGTAGAGGAGTTGGTTAGAAAGAGGGAGGAATGTCTGGATGCATTAGAATCCATCATGACCACCAAATCAGTAAGCTTCAGACGTCTAAGCCACCTGAGAAAACTAGTTCCTGGGTTTGGGAAGGCATACACCATATTCAACAAAACCCTAATGGAGGCCGATGCCCACTACAAGTCCGTTCGGACTTGGAGCGAGATCATCCCCTCAAAGGGGTGTTTGAGAGTAGGGGGGAGATGTCATCCTCATGTAAATGGGGTATTTTTCAATGGCATCATTCTAGGTCCGGACGGGCATGTGTTGATCCCAGAAATGCAGTCATCCCTTCTCCAACAACATGTGGAACTGTTGGAGTCCTCTGTGATCCCCCTCATGCACCCCCTGGCAGATCCTTCAGCAGTTTTCAAAGATGGTGACGAGGCAGAGGATTTTGTTGAGGTTCATCTCCCAGATGTTCACAAACAGATCTCAGGGGTGGACCTAGGCCTCCCAAGCTGGGGAAAGTATATGCTGATGATTGCAGGTGCTCTAACGACTCTAATGCTGTTCAACACCTCTACAATGGATACCGACAAAATTGTATTCAAGGTCAATAACCAAGTTGTCTCTCTAAAACCTGAAATTATTGTAGATCAATATGAGTACAAATACCCGGCTATCAAAGACTTAAAAAAGCCCAGTATCTCCCTGGGAAAAGCTCCTGATTTGAACAAGGCGTATAAGTCAATTTTGTCCGGTATGAATGCAGCTAAGCTCGACCCTGACGATGTGTGCTCTTACTTGGCAGCTGCAATGCAGTTCTTTGAAGGAACATGTCCAGAAGACTGGACTAGCTATGGAATCTTGATTGCAAGGAAAGGAGACAAGATAACTCCAAACTCTCTCGTAGACATAAAACGTACAGATGTAGAAGGGAACTGGGCTCTAACAGGAGGAATGGAGTTGACTAGGGATCCCACCATTCCAGAACATGCATCTTTGGTTGGTCTTCTCCTGAGTTTGTATCGATTGAGCAAAATATCCGGACAGAACACAGGCAATTATAAGACAAATATCTCTGATCGTATAGAGCAGATTTTTGAGACGGCCCCCTTTGTGAAGATCGTGGAACATCACACTTTGATGACAACTCACAAAATGTGCGCTAACTGGAGCACCATACCGAACTTTAGATTCTTAGCCGGAACTTA
			TGACATGTTTTTCTCTCGGATTGAACATCTATATTCAGCAATCAGAGTGGGTACAGTTGTCACTGCTTACGAAGACTGCTCAGGGCTAGTATCTTTTACAGGTTTTATCAAGCAGATAAACCTTACAGCAAAGGAAGCAATACTTTATTTCTTCCACAAAAATTTTGAGGGAGAGATAAGAAGAATGTTTGAGCCGGGACAGGAAACTGCAGTCCCTCACTCCTATTTCATCCATTTCCGGTCTTTGGGCCTGAGTGGGAAATCTCCATATTCGTCAAGTGCAGTTGGTCACGTGTTCAACCTCATTCACTTTGTTGGATGCTATATGGGTCAAGTGAGGTCTTTGAATGCAACGGTTATTGCCACATGTGCTCCACATGAGATGTCTGTTCTCGGGGGTTATTTGGGGGAGGAGTTCTTTGGTAAGGGGACTTTTGAGAGAAGATTCTTCAGAAACGAGAAGGAACTTCAGGACTATGAAGCAGCAGAGTTGACAAAGACTGAGGTTGCTCTGGCAGACGATGGAACAGTCAATTCTGACGACGAAGACTACTTCTCTGGTGAAACCAGGAGTCCAGAGGCGGTCTATACTCGGATCATGATCAATGGGGGCCGACTCAAAAGATCACATATAAGAAGGTATGTATCAGTCAGTTCCAATCATCAAGCTCGCCCCAATTCATTTGCTGAATTTCTAAACAAGACATATTCCAACGACCCGTAGGGAGTCGAACTTCAAGATTGTCAACAATAATAAATTGTTTAACTCCTCCACGAAAAAAACTAACACCCCTCCTTTTGAACCATCCCA-
		</sequence>
		<sequence>
			<taxon idref="NY12_03.4_42.996_78.170"/>
			TTCCCTATCTACACAATACCAGACAAGCTAGGTCCTTGGAGTCCTATCGACATACATCACCTCAGTTGTCCCAATAATCTTGTTGTGGAAGACGAGGGGTGCAATAGTCTGTCGGGGTTTTCTTACATGGAACTAAAAGTGGGATACATCTCTGCCATAAAAGTGAACGGGTTCACTTGTACTGGTGTTGTGACGGAAGCCGAGACCTACACTAACTTCGTTGGTTATGTCACCACCACATTCAAGAGAAAACACTTTCGCCCGATGCCCGATGCATGTAGATCCGCATACAATTGGAAAATGGCAGGCGATCCTAGGTATGAAGAGTCCCTTCACAACCCATACCCTGATTATCATTGGCTGCGGACAGTTAAAACCACCAAGGAGTCTCTTATCATCATCTCGCCAAGTGTGGCTGACCTAGACCCGTATGACAAATCCCTTCATTCAAGGATTTTCCCTGGGGGGAAATGCACGGGTCTAACAGTCTCTTCCACCTACTGCTCGACCAACCATGACTACACCATCTGGATGCCTGAAAAAGCAGGGCTCGGGACATCTTGTGACATCTTCACCAATAGTAAAGGGAAGAGAGCGTCTAAAGGAGGCAAGACTTGTGGATTTGTGGACGAGAGAGGTTTGTATAAGTCCTTGAAAGGAGCTTGTAAGCTCAAGCTGTGCGGAGTCTCTGGGCTTAGACTTATGGATGGAACTTGGGTTGCGATTCAGACATTGGATGAAACCAAATGGTGCTCTCCTGATCAACTGGTGAATCTGCATGACTTCCACTCAGATGAGCTTGAGCATCTTGTTGTAGAGGAGTTGGTTAGAAAGAGGGAGGAATGTCTGGATGCATTAGAATCCATCATGACCACCAAATCAGTAAGCTTCAGACGTCTAAGCCACCTGAGAAAACTAGTTCCTGGGTTTGGGAAGGCATACACCATATTCAACAAAACCCTAATGGAAGCCGATGCCCACTACAAGTCCGTTCGGACTTGGAGCGAGATCATCCCCTCAAAAGGGTGTTTGAGAGTAGGGGGGAGATGTCATCCTCATGTAAATGGAGTATTTTTCAATGGCATCATTCTAGGTCCGGACGGGCATGTGTTGATCCCAGAAATGCAGTCATCCCTTCTCCAACAACATGTGGAACTGTTGGAGTCCTCCGTGATCCCCCTCATGCACCCCCTGGCAGATCCTTCAGCAGTTTTCAAAGATGGTGACGAGGCAGAGGATTTTGTTGAGGTTCATCTCCCAGATGTTCACAAACAGATCTCAGGGGTGGACCTAGGCCTCCCAAGCTGGGGAAAGTATATGCTGATGATTGCAGGTGCTCTAACGACTCTAATGCTGTTC-----CTCTACGATGGATACCGACAAAATTGTATTCAAAGTCAATAACCAGGTTGTCTCTCTAAAACCTGAAATTATTGTAGATCAATATGAGTATAAATACCCGGCTATCAAAGACTTAAAAAAGCCCAGTATCTCCCTGGGAAAAGCTCCTGATTTAAACAAGGCGTATAAGTCAATTTTGTCCGGTATGAATGCAGCTAAGCTCGATCCTGACGATGTGTGCTCTTACTTGGCAGCTGCAATGCAGTTCTTTGAAGGAACATGTCCAGAAGACTGGACTAGCTATGGAATCTTGATTGCAAGGAAAGGAGACAAGATAACTCCAAACTCTCTCGTAGACATAAAACGTACAGATGTGGAAGGGAACTGGGCTCTAACAGGAGGAATGGAGTTGACTAGGGATCCCACTATTCCAGAACATGCATCTTTGGTTGGTCTTCTCCTGAGTTTGTATCGATTGAGCAAAATATCCGGACAGAACACAGGCAATTACAAGACAAATATCTCTGATCGTATAGAGCAGATTTTTGAGACGGCCCCCTTTGTGAAGATCGTGGAACATCACACTTTGATGACAACTCACAAAATGTGCGCTAACTGGAGCACCATACCGAACTTTAGATTCCTCGCCGGAACTTA
			CGACATGTTTTTCTCTCGGATTGAACATCTATATTCAGCAATCAGAGTGGGTACAGTTGTCACTGCTTACGAGGACTGCTCAGGGCTAGTATCTTTTACAGGTTTTATAAAGCAGATAAACCTTACAGCAAAGGAAGCAATACTTTATTTCTTCCACAAAAATTTTGAGGGAGAAATAAGAAGAATGTTTGAGCCGGGACAGGAAACTGCAGTCCCTCACTCCTATTTCATCCATTTCCGGTCTTTGGGCCTGAGTGGGAAATCTCCATATTCGTCAAGTGCAGTTGGTCACGTGTTCAACCTCATTCACTTTGTTGGATGCTATATGGGTCAAGTGAGGTCTTTGAATGCAACTGTTATTGCCACATGTGCTCCACATGAGATGTCTGTTCTCGGGGGTTATTTGGGGGAGGAGTTCTTTGGCAAGGGGACTTTTGAGAGAAGATTCTTCAGAAACGAGAAGGAACTTCAGGACTATGAAGCAGCAGAGTTGACAAAGACTGAGGTCGCTCTGGCAGACGACGGAACAGTCAATTCTGACGACGAAGACTACTTCTCTGGTGAAACCAGGAGTCCAGAGGCGGTCTATACTCGGATCATGATCAATGGGGGCCGACTCAAAAGATCACATATAAGAAGGTATGTATCAGTCAGTTCCAATCATCAAGCTCGCCCCAATTCATTTGCTGAATTTCTAAACAAGACATATTCTAACGACCCGTAGGGAGTCGAACTTCAAGATTGTCAACAATAATAAATTGTTTAATTCCTCCACGAAAAAAACTAACACCCCTCCTTTTGAACCATCCCA-
		</sequence>
		<sequence>
			<taxon idref="NY516_92.5_42.137_75.888"/>
			TTCCCTATCTACACAATACCAGACAAGCTAGGTCCTTGGAGTCCTATCGACATACATCATCTCAGTTGTCCCAATAATCTTGTTGTGGAAGACGAGGGGTGTAATAGTCTGTCGGGGTTTTCTTACATGGAACTAAAAGTGGGATACATCTCTGCCATAAAAGTGAACGGGTTCACTTGTACTGGTGTCGTGACGGAAGCCGAGACCTACACTAACTTCGTTGGTTATGTCACCACCACATTCAAGAGAAAACACTTTTGCCCGATGCCCGATGCATGTAGATCCGCATATAATTGGAAAATGGCAGGCGATCCTAGGTATGAAGAGTCCCTTCACAACCCATACCCTGATTATCATTGGCTGCGGACAGTTAAAACCACCAAGGAGTCTCTTGTCATCATCTCGCCAAGTGTGGCTGACCTAGACCCGTATGACAAATCCCTTCATTCAAGGATTTTCCCTGGGGGGAAATGCACGGGTCTAACAGTCTCTTCAACCTACTGCTCGACCAACCATGACTACACCATCTGGATGCCTGAAAAAGCAGGGCTCGGGACATCTTGTGACATCTTCACCAATAGTAAAGGGAAGAGAGCGTCTAAAGGAGGCAAGACTTGTGGATTTGTGGACGAGAGAGGTTTGTATAAGTCCTTGAAAGGAGCTTGTAAGCTCAAGCTGTGCGGAGTTTCTGGGCTTAGACTTATGGATGGAACTTGGGTTGCGATTCAGACATTGGATGAAACCAAATGGTGCTCTCCTGATCAACTGGTGAATCTGCATGACTTCCACTCGGATGAGCTTGAGCATCTTGTTGTAGAGGAGTTGGTTAGAAAGAGGGAGGAATGTCTGGATGCATTAGAATCCATCATGACCACCAAATCAGTAAGCTTCAGACGTCTAAGCCACCTGAGAAAACTAGTTCCTGGGTTTGGGAAGGCATACACCATATTCAACAAAACCCTAATGGAGGCCGATGCCCACTACAAGTCCGTTCGGACTTGGAGCGAGATCATCCCCTCAAAAGGGTGTTTGAGAGTAGGGGGGAGATGTCATCCACATGTAAATGGAGTATTTTTCAATGGCATCATTCTAGGTCCGGACGGGCATGTGTTGATCCCAGAAATGCAGTCATCCCTTCTCCAACAACATGTGGAACTGTTGGAGTCCTCTGTGATCCCCCTCATGCACCCCCTGGCAGATCCTTCAGCAGTTTTCAAAGATGGTGACGAGGCAGAGGATTTTGTTGAGGTTCATCTCCCAGATGTTCACAAACAGATCTCAGGGGTGGACCTAGGCCTCCCAAGCTGGGGAAAGTATATGCTGATGATTGCAGGTGCTCTAACGACTCTAATGCTGTTCAACACCTCTACAATGGATGCCGACAAAATTGTATTCAAAGTCAATAACCAGGTTGTCTCTCTAAAACCTGAAATTATTGTAGATCAATATGAGTACAAATACCCGGCTATCAAAGACTTAAAAAAGCCCAGTATCTCCCTGGGAAAAGCTCCTGATTTGAACAAGGCGTATAAGTCAGTTTTGTCCGGTATGAACGCAGCTAAGCTCGACCCTGACGATGTGTGCTCTTACTTGGCAGCTGCAATGCAGTTCTTTGAAGGAACATGTCCAGAAGACTGGACCAGCTATGGAATCTTGATTGCAAGGAAAGGAGACAAGATAACTCCAAACTCTCTCGTAGACATAAAACGTACAGATGTAGAAGGGAACTGGGCTCTAACAGGAGGAATGGAGTTGACTAGGGATCCCACCATTCCAGAACATGCATCTTTGGTTGGTCTTCTCCTAAGTTTGTATCGATTGAGCAAAATATCCGGACAGAACACAGGCAATTATAAGACAAATATCTCTGATCGTATAGAGCAGATTTTTGAGACGGCCCCCTTTGTGAAGATCGTGGAACATCACACTTTGATGACAACTCACAAAATGTGCGCTAACTGGAGCACCATACCGAACTTTAGATTCCTAGCCGGAACTTA
			TGACATGTTTTTCTCTCGGATTGAACATCTATATTCAGCAATCAGAGTGGGTACAGTTGTCACTGCTTACGAGGACTGCTCAGGGCTAGTATCTTTTACAGGTTTTATCAAGCAGATAAACCTTACAGCAAAGGAAGCAATACTTTATTTCTTCCACAAAAATTTTGAGGGAGAGATAAGAAGAATGTTTGAGCCGGGACAGGAAACTGCAGTCCCTCACTCCTATTTCATCCATTTCCGGTCTTTGGGCCTGAGTGGGAAATCTCCATATTCGTCAAGTGCAGTTGGTCACGTGTTCAACCTCATTCACTTTGTTGGATGCTATATGGGTCAAGTGAGGTCTTTGAATGCAACGGTTATTGCCACATGTGCTCCACATGAGATGTCTGTTCTCGGGGGTTATTTGGGGGAGGAGTTCTTTGGCAAGGGGACTTTTGAGAGAAGATTCTTCAGAAACGAGAAGGAACTTCAGGACTATGAAGCAGCAGAGTTGACAAAGACTGAGGTCGCTCTGGCAGACGACGGAACAGTCAATTCTGACGACGAAGACTACTTCTCTGGTGAAACCAGGAGTCCAGAGGCGGTCTATACTCGGATCATGATCAATGGGGGCCGACTCAAAAGATCACATATAAGAAGGTATGTATCAGTCAGTTCCAATCATCAAGCTCGCCCCAATTCATTTGCTGAATTTCTAAACAAGACATATTCTAACGACCCGTAGGGAGTCGAACTTCAAGATTGTCAACAATAATAAATTGTTTAACTCCTCCACGAAAAAAACTA--------------------------
		</sequence>
		<sequence>
			<taxon idref="NY771_92.5_41.125_74.015"/>
			TTCCCTATCTACACAATACCAGACAAGCTAGGTCCTTGGAGTCCTATCGACATACATCATCTCAGTTGTCCCAATAATCTTGTTGTGGAAGACGAGGGGTGTAATAGTCTGTCGGGGTTTTCTTACATGGAACTAAAAGTGGGATACATCTCTGCCATAAAAGTGAACGGGTTCACTTGTACTGGTGTCGTGACGGAAGCCGAGACCTACACTAACTTCGTTGGTTATGTCACCACCACATTCAAGAGAAAACACTTTTGCCCGATGCCCGATGCATGTAGATCCGCATATAATTGGAAAATGGCAGGCGATCCTAGGTATGAAGAGTCCCTTCACAACCCATACCCTGATTATCATTGGCTGCGGACAGTTAAAACCACCAAGGAGTCTCTTATCATCATCTCGCCAAGTGTGGCTGACCTAGACCCGTATGACAAATCCCTTCATTCAAGGATTTTCCCTGGGGGGAAATGCACGGGTCTAACAGTCTCTTCAACCTACTGCTCGACCAACCATGACTACACCATCTGGATGCCTGAAAAAGCAGGGCTCGGGACATCTTGTGACATCTTCACCAATAGTAAAGGGAAGAGAGCGTCTAAAGGAGGCAAGACTTGTGGATTTGTGGACGAGAGAGGTTTGTATAAGTCCTTGAAAGGAGCTTGTAAGCTCAAGCTGTGCGGAGTTTCTGGGCTTAGACTTATGGATGGAACTTGGGTTGCGATTCAGACATTGGATGAAACCAAATGGTGCTCTCCTGATCAACTGGTGAATCTGCATGACTTCCACTCGGATGAGCTTGAGCATCTTGTTGTAGAGGAGTTGGTTAGAAAGAGGGAGGAATGTCTGGATGCATTAGAATCCATCATGACCACCAAATCAGTAAGCTTCAGACGTCTAAGCCACCTGAGAAAACTAGTTCCTGGGTTTGGGAAGGCATACACCATATTCAACAAAACCCTAATGGAGGCCGATGCCCACTACAAGTCCGTTCGGACTTGGAGCGAGATCATCCCCTCAAAAGGGTGTTTGAGAGTAGGGGGGAGATGTCATCCACATGTAAATGGAGTATTTTTCAATGGCATCATTCTAGGTCCGGACGGGCATGTGTTGATCCCAGAAATGCAGTCATCCCTTCTCCAACAACATGTGGAACTGTTGGAGTCCTCTGTGATCCCCCTCATGCACCCCCTGGCAGATCCTTCAGCAGTTTTCAAAGATGGTGACGAGGCAGAGGATTTTGTTGAGGTTCATCTCCCAGATGTTCACAAACAGATCTCAGGGGTGGACCTAGGCCTCCCAAGCTGGGGAAAGTATATGCTGATGATTGCAGGTGCTCTAACGACTCTAATGCTGTTCAACACCTCTACAATGGATGCCGACAAAATTGTATTCAAAGTCAATAACCAGGTTGTCTCTCTAAAACCTGAAATTATTGTAGATCAATATGAGTACAAATACCCGGCTATCAAAGACTTAAAAAAGCCCAGTATCTCCCTGGGAAAAGCTCCTGATTTGAACAAGGCGTATAAGTCAGTTTTGTCCGGTATGAACGCAGCTAAGCTCGACCCTGACGATGTGTGCTCTTACTTGGCAGCTGCAATGCAGTTCTTTGAAGGAACATGTCCAGAAGACTGGACTAGCTATGGAATCTTGATTGCAAGGAAAGGAGACAAGATAACTCCAAACTCTCTCGTAGACATAAAACGTACAGATGTAGAAGGGAACTGGGCTCTAACAGGAGGAATGGAGTTGACTAGGGATCCCACCATTCCAGAACATGCATCTTTGGTTGGTCTTCTCCTGAGTTTGTATCGATTGAGCAAAATATCCGGACAGAACACAGGCAATTATAAGACAAATATCTCTGATCGTATAGAGCAGATTTTTGAGACGGCCCCCTTTGTGAAGATCGTGGAACATCACACTTTGATGACAACTCACAAAATGTGCGCTAACTGGAGCACCATACCGAACTTTAGATTCCTAGCCGGAACTTA
			TGACATGTTTTTCTCTCGGATTGAACATCTATATTCAGCAATCAGAGTGGGTACAGTTGTCACTGCTTACGAGGACTGCTCAGGGCTAGTATCTTTTACAGGTTTTATCAAGCAGATAAACCTTACAGCAAAGGAAGCAATACTTTATTTCTTCCACAAAAATTTTGAGGGAGAGATAAGAAGAATGTTTGAGCCGGGACAGGAAACTGCAGTCCCTCACTCCTATTTCATCCATTTCCGGTCTTTGGGCCTGAGTGGGAAATCTCCATATTCGTCAAGTGCAGTTGGTCACGTGTTCAACCTCATTCACTTTGTTGGATGCTATATGGGTCAAGTGAGGTCTTTGAATGCAACGGTTATTGCCACATGTGCTCCACATGAGATGTCTGTTCTCGGGGGTTATTTGGGGGAGGAGTTCTTTGGCAAGGGGACTTTTGAGAGAAGATTCTTCAGAAACGAGAAGGAACTTCAGGACTATGAAGCAGCAGAGTTGACAAAGACTGAGGTCGCTCTGGCAGACGACGGAACAGTCAATTCTGACGACGAAGACTACTTCTCTGGTGAAACCAGGAGTCCAGAGGCGGTCTATACTCGGATCATGATCAATGGGGGCCGACTCAAAAGATCACATATAAGAAGGTATGTATCAGTCAGTTCCAATCATCAAGCTCGCCCCAATTCATTTGCTGAATTTCTAAACAAGACATATTCTAACGACCCGTAGGGAGTCGAACTTCAAGATTGTCAACAATAATAAATTGTTTAACTCCTCCACGAAAAAAACTA--------------------------
		</sequence>
		<sequence>
			<taxon idref="PA.R89_89.6_40.803_75.031"/>
			TTCCCTATCTACACAATACCAGACAAGCTAGGTCCTTGGAGTCCTATCGACATACATCATCTCAGTTGTCCCAATAATCTTGTTGTGGAAGACGAGGGGTGTAATAGTCTGTCGGGGTTTTCTTACATGGAACTAAAAGTGGGATACATCTCTGCCATAAAAGTGAACGGGTTCACTTGTACTGGTGTCGTGACGGAAGCCGAGACCTACACTAACTTCGTTGGTTATGTCACCACCACATTCAAGAGAAAACACTTTTGCCCGATGCCCGATGCATGTAGATCCGCATATAATTGGAAAATGGCAGGCGATCCTAGGTATGAAGAGTCCCTTCACAACCCATACCCTGATTATCATTGGCTGCGGACAGTTAAAACCACCAAGGAGTCTCTTATCATCATCTCGCCAAGTGTGGCTGAACTAGACCCGTATGACAAATCCCTTCATTCAAGGATTTTCCCTGGGGGGAAATGCACGGGTCTAACAGTCTCTTCCACCTACTGCTCGACCAACCATGACTACACCATCTGGATGCCTGAAAAAGCAGGGCTCGGGACATCTTGTGACATCTTCACCAATAGTAAAGGGAAGAGAGCGTCTAAAGGAGGCAAGACTTGTGGATTTGTGGACGAGAGAGGTTTGTATAAGTCCTTGAAAGGAGCTTGTAAGCTCAAGCTGTGCGGAGTTTCTGGGCTTAGACTTATGGATGGAACTTGGGTTGCGATTCAGACATTGGATGAAACCAAATGGTGCTCTCCTGATCAACTGGTGAATCTGCATGACTTCCACTCGGATGAGCTTGAGCATCTTGTTGTAGAGGAGTTGGTTAGAAAGAGGGAGGAATGTCTGGATGCATTAGAATCCATCATGACCACCAAATCAGTAAGCTTCAGACGTCTAAGCCACCTGAGAAAACTAGTTCCTGGGTTTGGGAAGGCATACACCATATTCAACAAAACCCTAATGGAGGCCGATGCCCACTACAAGTCCGTTCGGACTTGGAGCGAGATCATCCCCTCAAAAGGGTGTTTGAGAGTAGGGGGGAGATGTCATCCACATGTAAATGGAGTATTTTTCAATGGCATCATTCTAGGTCCGGACGGGCATGTGTTGATCCCAGAAATGCAGTCATCCCTTCTCCAACAACATGTGGAACTGTTGGAGTCCTCTGTGATCCCCCTCATGCACCCCCTGGCAGATCCTTCAGCAGTTTTCAAAGATGGTGACGAGGCAGAGGATTTTGTTGAGGTTCATCTCCCAGATGTTCACAAACAGATCTCAGGGGTGGACCTAGGCCTCCCAAGCTGGGGAAAGTATATGCTGATGATTGCAGGTGCTCTAACGACTCTAATGCTGTTCAACACCTCTACAATGGATGCCGACAAAATTGTATTCAAAGTCAATAACCAGGTTGTCTCTCTAAAACCTGAAATTATTGTAGATCAATATGAGTACAAATACCCGGCTATCAAAGACTTAAAAAAGCCCAGTATCTCCCTGGGAAAAGCTCCTGATTTGAACAAGGCGTATAAGTCAATTTTGTCCGGTATGAATGCAGCTAAGCTCGACCCTGACGATGTGTGCTCTTACTTGGCAGCTGCAATGCAGTTCTTTGAAGGAACATGTCCAGAAGACTGGACTAGCTATGGAATCTTGATTGCAAGGAAAGGAGACAAGATAACTCCAAACTCTCTCGTAGACATAAAACGTACAGATGTAGAAGGGAACTGGGCTCTAACAGGAGGAATGGAGTTGACTAGGGATCCCACCATTCCAGAACATGCATCTTTGGTTGGTCTTCTCCTGAGTTTGTATCGATTGAGCAAAATATCCGGACAGAACACAGGCAATTATAAGACAAATATCTCTGATCGTATAGAGCAGATTTTTGAGACGGCCCCCTTTGTGAAGATCGTGGAACATCACACTTTGATGACAACTCACAAAATGTGCGCTAACTGGAGCACCATACCGAACTTTAGATTCCTAGCCGGAACTTA
			TGACATGTTTTTCTCTCGGATTGAACATCTATATTCAGCAATCAGAGTGGGTACAGTTGTCACTGCTTACGAGGACTGCTCAGGGCTAGTATCTTTTACAGGTTTTATAAAGCAGATAAACCTTACAGCAAAGGAAGCAATACTTTATTTCTTCCACAAAAATTTTGAGGGAGAGATAAGAAGAATGTTTGAGCCGGGACAGGAAACTGCAGTCCCTCACTCCTATTTCATCCATTTCCGGTCTTTGGGCCTGAGTGGGAAATCTCCATATTCGTCAAGTGCAGTTGGTCACGTGTTCAACCTCATTCACTTTGTTGGATGCTATATGGGTCAAGTGAGGTCTTTGAATGCAACGGTTATTGCCACATGTGCTCCACATGAGATGTCTGTTCTCGGGGGTTATTTGGGGGAGGAGTTCTTTGGCAAGGGGACTTTTGAGAGAAGATTCTTCAGAAACGAGAAGGAACTTCAGGACTATGAAGCAGCAGAGTTGACAAAGACTGAGGTCGCTCTGGCAGACGACGGAACAGTCAATTCTGACGACGAAGACTACTTCTCTGGTGAAACCAGGAGTCCAGAGGCGGTCTATACTCGGATCATGATCAATGGGGGCCGACTCAAAAGATCACATATAAGAAGGTATGTATCAGTCAGTTCCAATCATCAAGCTCGCCCCAATTCATTTGCTGAATTTCTAAACAAGACATATTCTAACGACCCGTAGAGAGTCGAACTTCAAGATTGTCAACAATAATAAATTGTTTAATTCCTCCACGAAAAAAACTA--------------------------
		</sequence>
		<sequence>
			<taxon idref="PA11_04.7_40.033_78.480"/>
			TTCCCTATCTACACAATACCAGACAAGCTAGGTCCTTGGAGTCCTATCGACATACATCATCTCAGTTGTCCCAATAATCTTGTTGTGGAAGACGAGGGGTGTAATAGTCTGTCGGGGTTTTCTTACATGGAACTAAAAGTGGGATACATCTCTGCCATAAAGGTGAACGGGTTCACTTGTACTGGTGTCGTGACGGAAGCCGAGACCTACACTAACTTCGTTGGTTATGTCACCACCACATTCAAGAGAAAACACTTTCGCCCGATGCCCGATGCATGTAGATCCGCATACAATTGGAAAATGGCAGGCGATCCTAGGTATGAAGAGTCCCTTCACAACCCATACCCTGATTATCATTGGCTGCGGACAGTTAAAACCACCAAGGAGTCTCTTATCATCATCTCGCCAAGTGTGGCTGACCTAGACCCGTATGACAAATCCCTTCATTCAAGGATTTTCCCTGGGGGGAAATGCACGGGTCTAACAGTCTCTTCCACCTACTGCTCGACCAACCATGACTACACCATCTGGATGCCTGAAAAAGCAGGGCTCGGGACATCTTGTGACATCTTCACCAATAGTAAAGGGAAGAGAGCGTCTAAAGGAGGCAAGACTTGTGGATTTGTGGACGAGAGAGGTTTGTATAAGTCCTTGAAAGGAGCTTGTAAGCTCAAGCTGTGCGGAGTTTCTGGGCTTAGACTTATGGATGGAACTTGGGTTGCGATTCAGACATTGGATGAAACCAAATGGTGCTCTCCTGATCAACTGGTGAATCTGCATGACTTCCACTCGGATGAACTTGAGCATCTTGTTGTAGAGGAGTTGGTTAGAAAGAGGGAGGAATGTCTGGATGCATTAGAATCCATCATGACCACCAAATCAGTAAGCTTCAGACGTCTAAGCCACCTGAGAAAACTAGTTCCCGGGTTTGGGAAGGCATACACCATATTCAACAAAACCCTAATGGAGGCCGATGCCCACTACAAGTCCGTTCGGACTTGGAGCGAGATCATCCCCTCAAAAGGGTGTTTGAGAGTAGGGGGGAGATGTCATCCTCATGTAAATGGAGTATTTTTCAATGGCATCATTCTAGGTCCGGACGGGCATGTGTTGATCCCAGAAATGCAGTCATCCCTTCTCCAACAACATGTGGAACTGTTGGAGTCCTCCGTGATCCCCCTCATGCACCCCCTGGCAGATCCTTCAGCAGTTTTCAAAGATGATGACGAGGCAGAGGATTTTGTTGAGGTTCATCTCCCAGATGTTCACAAACAGATCTCAGGGGTGGACCTAGGTCTCCCAAGCTGGGGAAAGTATATGCTGATGATTGCAGGTGCTCTAACGACTCTAATGCTGTTCAACACCTCTACAATGGATACCGACAAAATTGTATTCAAAGTCAATAACCAGGTTGTCTCTCTAAAACCTGAAATTATTGTAGATCAATATGAGTACAAATACCCGGCTATCAAAGACTTAAAAAAGCCCAGTATCTCCCTGGGAAAAGCTCCTGATTTGAACAAGGCGTATAAATCAATTTTGTCCGGTATGAATGCAGCTAAGCTCGACCCTGACGATGTGTGCTCTTACTTGGCAGCTGCAATGCAGTTCTTTGAAGGAACATGTCCAGAAGACTGGACTAGCTATGGAATCTTGATTGCAAGGAAAGGAGACAAGATAACTCCAAACTCTCTCGTAGACATAAAACGTACAGATGTAGAAGGGAATTGGGCTCTAACAGGAGGAATGGAGTTGACTAGGGATCCCACCATTCCAGAACATGCATCTTTGGTTGGTCTTCTCCTGAGTTTGTATCGATTGAGCAAAATATCCGGACAGAACACAGGCAATTACAAGACAAATATCTCTGATCGTATAGAGCAGATTTTTGAGACGGCCCCCTTTGTGAAGATCGTGGAACATCACACTTTGATGACAACTCACAAAATGTGCGCTAACTGGAGCACCATACCGAACTTTAGATTCCTAGCCGGAACTTA
			TGACATGTTTTTCTCTCGGATTGAACATCTATATTCAGCAATCAGAGTGGGTACAGTTGTCACTGCTTACGAGGACTGCTCAGGGTTAGTATCTTTTACAGGTTTTATAAAGCAGATAAACCTTACAGCAAAGGAAGCAATACTTTATTTCTTCCACAAAAATTTTGAAGGAGAGATAAGAAGAATGTTTGAGCCGGGACAGGAAACTGCAGTCCCTCACTCCTATTTCATCCATTTCCGGTCTTTGGGACTGAGTGGGAAATCTCCATATTCGTCAAGTGCAGTTGGTCACGTGTTCAACCTCATTCACTTTGTTGGATGCTATATGGGTCAAGTGAGGTCTTTGAATGCAACGGTTATTGCCACATGTGCTCCACATGAGATGTCTGTTCTCGGGGGTTATTTGGGGGAGGAGTTCTTTGGCAAGGGAACTTTTGAGAGAAGATTCTTCAGAAACGAGAAGGAACTTCAGGACTATGAAGCAGCAGAGTTGACAAAGACTGAGGTCGCTCTGGCAGACGACGGAACAGTCAATTCTGACGACGAGGACTACTTCTCTGGTGAAACCAGGAGTCCAGAGGCGGTCTATACTCGGATCATGATCAATGGGGGTCGACTCAAAAAATCACATATAAGAAGGTATGTATCAGTCAGTTCCAATCATCAGGCTCGCCCCAATTCATTTGCTGAATTTCTAAACAAGACATATTCTAACGACCCGTAGGGAGTCGAACTTCAAGATTGTCAACAATAATAAATTGTTTAATTCCTCCACGAAAAAAACTAACACCCCTCCTTTTGAACCATCCCA-
		</sequence>
		<sequence>
			<taxon idref="PA13_04.7_40.871_79.930"/>
			TTCCCTATCTACACAATACCAGACAAGCTAGGTCCTTGGAGCCCTATCGACATACATCATCTCAGTTGTCCCAATAATCTTGTTGTGGAAGACGAGGGGTGTAATAGTCTGTCGGGGTTTTCTTACATGGAACTAAAAGTAGGATACATCTCTGCCATAAAAGTGAACGGGTTCACTTGTACTGGTGTCGTGACGGAAGCCGAGACCTACACTAACTTCGTTGGTTATGTCACCACCACATTCAAGAGAAAACACTTTCGCCCGATGCCCGATGCATGTAGATCCGCATACAATTGGAAAATGGCAGGCGATCCTAGGTATGAAGAGTCCCTTCACAACCCATACCCTGATTATCATTGGCTGCGGACAGTTAAAACCACCAAGGAGTCTCTTATCATCATCTCACCAAGTGTGGCTGACCTAGACCCGTATGACAAATCCCTTCATTCAAGGATTTTCCCTGGGGGGAAATGCACGGGTCTAACAGTCTCTTCCACCTACTGCTCGACCAACCATGACTACACCATCTGGATGCCTGAAAAAGCAGGGCTCGGGACATCTTGTGACATCTTCACCAATAGTAAAGGGAAGAGAGCGTCTAAAGGAGGCAAGACTTGTGGATTTGTGGACGAGAGAGGTTTGTATAAGTCCTTGAAAGGAGCTTGTAAGCTCAAGCTGTGCGGAGTTTCTGGGCTTAGACTTATGGATGGAACTTGGGTTGCGATTCAGACATTGGATGAAACCAAATGGTGCTCTCCTGATCAACTGGTGAATCTGCATGACTTCCACTCGGATGAGCTTGAGCATCTTGTTGTAGAGGAGTTGGTTAGAAAGAGGGAGGAATGTCTGGATGCATTAGAATCCATCATGACCACCAAATCAGTAAGCTTCAGACGTCTAAGCCACTTGAGAAAACTAGTTCCTGGGTTTGGGAAGGCATACACCATATTCAACAAAACCCTAATGGAGGCCGATGCCCACTACAAGTCCGTTCGGACTTGGAGCGAGATCATCCCCTCAAAAGGGTGTTTGAGAGTAGGGGGGAGATGTCATCCTCATGTAAATGGAGTATTTTTCAATGGCATCATTCTAGGTCCGGACGGGCATGTGTTGATCCCAGAAATGCAGTCATCCCTTCTCCAACAACATGTGGAACTGTTGGAGTCCTCAGTGATCCCCCTCATGCACCCCCTGGCAGATCCTTCAGCAGTTTTCAAAGATGGTGACGAGGCAGAGGATTTTGTTGAGGTTCATCTCCCAGATGTTCACAAACAGATCTCAGGGGTGGACCTAGGCCTCCCAAGCTGGGGAAAGTATATGCTGATGATTGCAGGTGCTCTAACGACTCTAATGCTGTTC--------------------------------------AGTCAATAACCAGGTTGTCTCTCTAAAACCTGAAATTATTGTAGATCAATATGAGTACAAATACCCGGCTATCAAAGACTCAAAAAAGCCCAGTATCTCCCTGGGAAAAGCTCCTGATTTGAACAAGGCGTATAAGTCAATTTTGTCCGGTATGAATGCAGCTAAGCTCGACCCTGACGATGTGTGCTCTTACTTGGCAGCTGCAATGCAGTTCTTTGAAGGAACATGTCCAGAAGACTGGACTAGCTATGGAATCTTGATTGCAAGGAAAGGAGACAAGATAACTCCAAACTCTCTCGTAGACATAAAACGTACAGATGTGGAAGGGAACTGGGCTCTAACAGGAGGAATGGAGTTGACTAGAGATCCCACCATTCCAGAACATGCCTCTTTGGTTGGTCTTCTCCTGAGTTTGTATCGATTGAGCAAAATATCCGGACAGAACACAGGCAATTACAAGACCAATATCTCTGATCGTATAGAGCAGATTTTTGAGACGGCCCCCTTTGTGAAGATCGTAGAACATCACACTTTGATGACAACTCACAAAATGTGCGCTAACTGGAGCACCATACCGAACTTTAGATTCCTAGCCGGAACTTA
			TGACATGTTTTTCTCTCGGATCGAACACCTATATTCAGCAATCAGAGTGGGTACAGTTGTCACTGCTTACGAGGACTGCTCAGGGCTAGTATCTTTTACAGGTTTTATAAAGCAGATAAACCTTACAGCAAAGGAAGCAATACTTTATTTCTTCCACAAAAATTTTGAGGGAGAGATAAGAAGAATGTTTGAGCCGGGACAGGAAACTGCAGTCCCTCACTCCTATTTCATCCATTTCCGGTCTTTGGGCCTGAGTGGGAAATCTCCATATTCGTCAAGTGCAGTTGGTCACGTGTTCAACCTCATTCACTTTGTTGGATGCTATATGGGTCAAGTGAGGTCTTTGAATGCAACGGTTATTGCCACATGTGCTCCACATGAGATGTCTGTTCTCGGGGGTTATTTGGGGGAGGAGTTCTTTGGCAAGGGGACTTTTGAGAGAAGATTCTTCAGAAACGAGAAGGAACTTCAGGACTATGAAGCAGCAGAGTTGACAAAGACTGAGGTCGCTCTGGCAGACGACGGAACAGTCAATTCTGACGACGAAGACTACTTCTCTGGTGAAACCAGGAGTCCAGAGGCGGTCTATACTCGGATCATGATTAATGGGGGCCGACTCAAAAAATCACATATAAGAAGGTATGTATCAGTCAGTTCCAATCATCAAGCTCGCCCCAATTCATTTGCTGAATTTCTAAACAAGACATATTCTAACGACCCGTAGGGAGTCGAACTTCAAGATTGTCAACAATAATAAATTGTTTAATTCCTCCACGAAAAAAACTAACACCCCTCCTTTTGAACCATCCCA-
		</sequence>
		<sequence>
			<taxon idref="PA23_104.6_39.924_78.091"/>
			TTCCCTATCTACACAATACCAGACAAGCTAGGTCCTTGGAGTCCTATCGACATACATCATCTCAGTTGTCCCAATAATCTTGTTGTGGAAGACGAGGGGTGTAATAGTCTGTCGGGGTTTTCTTACATGGAACTAAAAGTGGGATACATCTCTGCCATAAAAGTGAACGGGTTCACTTGTACTGGTGTTGTGACGGAAGCCGAGACCTACACTAACTTCGTTGGTTATGTCACCACCACATTCAAGAGAAAACACTTTCGCCCGATGCCCGATGCATGTAGATCCGCATACAATTGGAAAATGGCAGGCGATCCTAGGTATGAAGAGTCCCTTCACAACCCATACCCTGATTATCATTGGCTGCGGACAGTTAAAACCACCAAGGAGTCTCTTATCATCATCTCGCCAAGTGTGGCTGACCTAGACCCGTATGACAAATCCCTTCATTCAAGGATTTTCCCTGGGGGAAAATGCACGGGTCTAACAGTCTCTTCCACCTACTGCTCGACCAACCATGACTACACCATCTGGATGCCTGAAAAAACAGGGCTCGGGACATCTTGTGACATCTTCACCAATAGTAAAGGGAAGAGAGCGTCTAAAGGAGGCAAGACTTGTGGATTTGTGGACGAGAGAGGTTTGTATAAGTCCTTGAAAGGAGCTTGTAAGCTCAAGCTGTGCGGAGTTTCTGGGCTTAGACTTATGGATGGAACTTGGGTTGCGATTCAGACATTGGATGAAACCAAATGGTGCTCTCCTGATCAACTGGTGAATCTGCATGACTTCCACTCAGATGAGCTTGAGCATCTTGTCGTAGAGGAGTTGGTTAGAAAGAGGGAGGAATGTCTGGATGCATTAGAATCCATCATGACCACCAAATCAGTAAGCTTCAGACGTCTAAGCCACCTGAGAAAACTAGTTCCTGGGTTTGGGAAGGCATACACCATATTCAACAAAACCCTAATGGAGGCCGATGCCCACTACAAGTCCGTTCGGACTTGGAGCGAGATCATCCCCTCAAAAGGGTGTTTGAGAGTAGGGGGGAGATGTCATCCTCATGTAAATGGAGTATTTTTCAATGGCATCATTCTAGGTCCGGACGGGCATGTGTTAATCCCAGAAATGCAGTCATCCCTTCTCCAACAACATGTGGAACTGTTGGAGTCCTCTGTGATCCCCCTCATGCACCCCCTGGCAGATCCTTCAGCAGTTTTCAAAGATGGTGACGAGGCAGAGGATTTTGTTGAGGTTCATCTCCCAGATGTTCACAAACAGATCTCAGGGGTGGACCTAGGCCTCCCAAGCTGGGGAAAGTATATGCTGATGATTGCAGGTGCTCTAACGACTCTAATGCTGTTCAACACCTCTACAATGGATACCGACAAAATTGTATTCAAAGTCAATAACCAGGTTGTCTCTCTAAAACCTGAAATTATTGTAGATCAATATGAGTACAAATACCCGGCTATCAAAGACTTGAAAAAGCCCAGTATCTCCCTGGGAAAAGCTCCCGATTTGAACAAGGCGTATAAGTCAATTTTGTCCGGTATGAATGCAGCTAAGCTCGACCCTGACGATGTGTGCTCTTACTTGGCAGCTGCAATGCAGTTCTTTGAAGGAACATGTCCAGAAGACTGGACTAGCTATGGAATCTTGATTGCAAGGAAAGGAGACAAGATAACTCCAAACTCTCTCGTAGACATAAAACGTACAGATGTAGAAGGGAACTGGGCCCTAACAGGAGGAATGGAGTTGACTAGGGATCCCACCATTCCAGAACATGCATCTTTGGTTGGTCTTCTCCTGAGTTTGTATCGATTGAGCAAAATATCCGGACAGAACACAGGCAATTATAAGACAAATATCTCTGATCGTATAGAGCAGATTTTTGAGACGGCCCCCTTTGTGAAGATCGTGGAACATCACACTTTGATGACAACTCACAAAATGTGCGCTAACTGGAGCACCATACCGAACTTTAGATTCCTAGCCGGAACTTA
			TGACATGTTTTTCTCTCGAATTGAACATCTATATTCAGCAATCAGAGTGGGTACAGTTGTCACTGCTTATGAGGACTGCTCAGGGCTAGTATCTTTTACAGGTTTTATAAAGCAGATAAACCTTACAGCAAAGGAAGCAATACTTTATTTCTTCCACAAAAATTTTGAGGGAGAGATAAGAAGAATGTTTGAGCCGGGACAGGAAACTGCAGTCCCTCACTCCTATTTCATCCATTTCCGGTCTTTGGGCCTGAGTGGGAAATCTCCATATTCGTCAAGTGCAGTTGGTCACGTGTTCAACCTCATTCACTTTGTTGGATGCTATATGGGTCAAGTGAGGTCTTTGAATGCAACGGTTATTCCCACATGTGCTCCACATGAGATGTCTGTTCTCGGGGGTTATTTGGGGGAGGAGTTCTTTGGCAAGGGGACTTTTGAGAGAAGATTCTTCAGAAACGAGAAGGAACTTCAGGACTATGAAGCAGCAGAGTTGACAAAGACTGAGGTCGCTCTGGCAGACGACGGAACAGTCAATTCTGACGACGAAGACTACTTCTCTGGTGAAACCAGGAGTCCAGAGGCGGTCTATACTCGGATCATGATCAATGGGGGCCGACTCAAAAGATCACATATAAGAAGGTATGTATCGGTCAGTTCCAATCATCAAGCTCGCCCCAATTCATTTGCTGAATTTCTAAACAAGACATATTCTAACGACCCGTAGGGAGTCGAACTTCAAGATTGTCAACAACAATAAATTGTTTGATTCCTCCACGAAAAAAACTAACACCCCTCCTTTTGAACCATCCCG-
		</sequence>
		<sequence>
			<taxon idref="PA28_04.5_40.588_77.634"/>
			TTCCCTATCTACACAATACCAGACAAGCTAGGTCCTTGGAGTCCTATCGACATACATCATCTCAGTTGTCCCAATAATCTTGTTGTGGAAGACGAGGGGTGTAATAGTCTGTCGGGGTTTTCTTACATGGAACTAAAGGTGGGATACATCTCTGCCATAAAAGTGAACGGGTTCACTTGTACTGGTGTCGTGACGGAAGCCGAGACCTACACTAACTTCGTTGGTTATGTCACCACCACATTCAAGAGAAAACACTTTCGCCCGATGCCCGATGCATGTAGATCCGCATACAATTGGAAAATGGCAGGCGATCCTAGGTATGAAGAGTCCCTTCACAACCCATACCCTGATTATCATTGGCTGCGGACAGTTAAAACCACCAAGGAGTCTCTTATCATCATCTCGCCAAGTGTGGCTGACTTAGACCCGTATGACAAATCCCTTCATTCAAGGATTTTTCCTGGGGGGAAATGCACGGGTCTAACAGTCTCTTCCACCTACTGCTCGACCAACCATGACTACACCATCTGGATGCCTGAAAAAGCAGGGCTCGGGACATCTTGTGACATCTTCACCAATAGTAAAGGGAAGAGAGCGTCTAAAGGAGGCAAGACTTGTGGATTTGTGGACGAGAGAGGTTTGTATAAGTCCTTGAAAGGAGCTTGTAAGCTCAAGCTGTGCGGAGTTTCAGGACTTAGACTTATGGATGGAACTTGGGTTGCGATTCAGACATTGGATGAAACCAAATGGTGCTCTCCTGATCAACTGGTGAATCTGCATGACTTCCACTCGGATGAGCTTGAGCATCTTGTTGTAGAGGAGTTGGTTAGAAAGAGGGAGGAATGTCTGGATGCATTAGAATCCATCATGACCACCAAATCAGTAAGCTTCAGACGTCTAAGCCACCTGAGAAAACTAGTTCCTGGGTTTGGGAAGGCATACACCATATTCAACAAAACCCTAATGGAGGCCGATGCCCACTACAAGTCCGTTCGGACTTGGAGCGAGATCATCCCCTCAAAAGGGTGTTTGAGAGTAGGGGGGAGATGTCATCCTCATGTAAATGGAGTATTTTTCAATGGCATCATTCTAGGTCCGGACGGGCATGTGTTGATCCCAGAAATGCAGTCATCCCTTCTCCAACAACATGTGGAACTGTTGGAGTCCTCTGTGATCCCCCTCATGCACCCCCTGGCAGATCCTTCAGCAGTTTTCAAAGATGGTGACGAGGCAGAGGATTTTGTTGAGGTTCATCTCCCAGATGTTCACAAACAGATCTCAGGGGTGGACCTAGGCCTCCCAAGCTGGGGAAAGTATATGCTGATGATTGCAGGTGCTCTAACGACTCTAATGCTGTTCAACACCTCTACAATGGATACCGACAAAATTGTATTCAAAGTCAATAACCAGGTTGTCTCTCTAAAGCCTGAAATTATTGTAGATCAATATGAGTACAAATACCCGGCTATCAAAGACTCAAAAAAGCCCAGTATCTCCCTGGGAAAAGCTCCTGATTTGAACAAGGCGTATAAGTCAATTTTGTCCGGTATGAATGCAGCTAAGCTCGACCCTGACGATGTGTGCTCTTACTTGGCAGCTGCAATGCAGTTCTTTGAAGGAACATGTCCAGAAGACTGGACTAGCTATGGAATCTTGATTGCAAGGAAAGGAGACAAGATAACTCCAAACTCTCTCGTAGACATAAAACGTACAGATGTAGAAGGGAACTGGGCTCTAACAGGAGGAATGGAGTTGACTAGGGATCCCACCATTCCAGAACATGCATCTCTGGTTGGTCTTCTCCTGAGTTTGTATCGATTGAGCAAAATATCCGGACAGAACACAGGCAATTATAAGACAAATATCTCTGATCGTATAGAGCAGATTTTTGAGACGGCCCCCTTTGTGAAGATCGTGGAACATCACACTTTGATGACAACTCACAAAATGTGCGCTAACTGGAGCACCATACCGAACTTTAGATTCCTAGCCGGAACTTA
			TGACATGTTTTTCTCTCGGATTGAACATCTATATTCGGCAATCAGAGTGGGTACAGTTGTCACTGCTTACGAGGACTGCTCAGGGCTAGTATCTTTTACAGGTTTTATAAAGCAGATAAACCTTACAGCAAAGGAAGCAATACTTTATTTCTTCCACAAAAATTTTGAGGGAGAGATAAGAAGAATGTTTGAACCGGGACAGGAAACTGCAGTCCCTCACTCCTATTTCATCCATTTCCGGTCTTTGGGCCTGAGTGGGAAATCTCCATATTCGTCAAGTGCAGTTGGTCACGTGTTCAACCTCATTCACTTTGTCGGATGCTATATGGGTCAAGTGAGGTCTTTGAATGCCACGGTTATTGCCACATGTGCTCCACATGAGATGTCTGTTCTCGGGGGTTATTTGGGGGAGGAGTTCTTTGGCAAGGGGACTTTTGAGAGAAGATTCTTCAGAAACGAGAAGGAACTTCAGGACTATGAAGCAGCAGAGTTGACAAAGACTGAGGTCGCTCTGGCAGACGACGGAACAGTCAATTCTGACGACGAAGACTACTTCTCTGGTGAGACCAGGAGTCCAGAGGCGGTCTATACTCGGATCATGATCAATGGGGGCCGACTCAAAAGATCACATATAAGAAGGTATGTATCAGTCAGTTCCAATCATCAAGCTCGCCCCAATTCATTTGCTGAATTTCTAAACAAGACATATTCTAACGACCCGTAGGGAGTCGAACTTCAAGATTGTCAACAATAATAAATTGTTTAATTCCTCCACGAAAAAAACTAACACCCCTCCTTTTGAACCATCCCA-
		</sequence>
		<sequence>
			<taxon idref="PA30_104.2_39.998_79.029"/>
			TTCCCTATCTACACAATACCAGACAAGCTAGGTCCTTGGAGTCCTATCGACATACATCATCTCAGTTGTCCCAATAATCTCGTTGTGGAAGACGAGGGGTGTAATAGTCTGTCGGGGTTTTCTTACATGGAACTAAAAGTGGGATACATCTCTGCCATAAAGGTGAACGGGTTCACTTGTACTGGTGTCGTGACGGAAGCCGAGACCTACACTAACTTTGTTGGTTATGTCACCACCACATTCAAGAGAAAACACTTTCGCCCGATGCCCGATGCATGTAGATCCGCATACAATTGGAAAATGGCAGGCGATCCTAGGTATGAAGAGTCCCTTCACAACCCATACCCTGATTATCATTGGCTGCGGACAGTTAAAACCACCAAAGAGTCTCTTATCATCATCTCGCCAAGTGTGGCTGACCTAGACCCGTATGACAAATCCCTTCATTCAAGGATTTTTCCTGGGGGGAAATGCACGGGTCTAACAGTCTCTTCCACCTACTGCTCGACCAACCATGACTACACCATCTGGATGCCTGAAAAAGCAGGGCTCGGGACATCTTGTGACATCTTCACCAATAGTAAAGGGAAGAGAGCGTCTAAAGGAGGCAAGACTTGTGGATTTGTGGACGAGAGAGGTTTGTATAAGTCCTTGAAAGGAGCTTGTAAGCTCAAGCTGTGCGGAGTTTCTGGGCTTAGACTTATGGATGGAACTTGGGTTGCGATTCAGACATTGGATGAAACCAAATGGTGCTCTCCTGATCAACTGGTGAATCTGCATGACTTCCACTCGGATGAGCTTGAGCATCTTGTTGTAGAGGAGTTGGTTAGAAAGAGGGAGGAATGTCTGGATGCATTAGAATCCATCATGACCACCAAATCAGTAAGCTTCAGACGTCTAAGCCACCTGAGAAAACTAGTTCCTGGGTTTGGGAAGGCATACACCATATTCAACAAAACCCTAATGGAGGCCGATGCCCACTACAAGTCCGTTCGGACTTGGAGCGAGATCATCCCCTCAAAAGGGTGCTTGAGAGTAGGGGGAAGATGTCATCCTCATGTAAATGGAGTATTTTTCAATGGCATCATTCTAGGTCCGGACGGGCATGTGTTGATCCCAGAAATGCAGTCATCCCTTCTCCAACAACATGTGGAACTGTTGGAGTCCTCCGTGATCCCCCTCATGCACCCCCTGGCAGATCCTTCAGCAGTTTTCAAAGATGGTGACGAGGCAGAGGATTTTGTTGAGGTTCATCTCCCAGATGTTCACAAACAGATCTCAGGGGTGGACCTAGGCCTCCCAAGCTGGGGAAAGTATATGCTGATGATTGCAGGTGCTCTAACGACTCTAATGCTGTTCAACACCTCTACAATGGATACCGACAAAATTGTATTCAAAGTCAATAACCAGGTTGTCTCTCTAAAACCTGAAATTATTGTAGATCAATATGAGTACAAATACCCGGCTATCAAAGACTTAAAAAAGCCCAGTATCTCCCTGGGAAAAGCTCCCGATTTGAACAAGGCGTATAAGTCAATTTTGTCCGGTATGAATGCAGCTAAGCTAGACCCTGACGATGTGTGCTCTTACTTGGCAGCTGCAATGCAGTTCTTTGAAGGAACATGTCCAGAAGACTGGACTAGCTATGGAATCTTGATTGCAAGGAAAGGAGACAAGATAACTCCAAACTCTCTCGTAGACATAAAACGTACAGATGTAGAAGGGAACTGGGCTCTAACAGGAGGAATGGAGTTGACTAGGGATCCCACCATTCCAGAACACGCATCTTTGGTTGGTCTTCTCCTGAGTTTGTATCGATTGAGCAAAATATCCGGACAGAACACAGGCAATTACAAGACAAATATCTCTGATCGTATAGAGCAGATTTTTGAGACGGCCCCCTTTGTGAAGATCGTGGAACATCACACTTTGATGACAACTCACAAAATGTGCGCTAACTGGAGCACCATACCGAACTTTAGATTCCTAGCCGGAACTTA
			TGACATGTTTTTCTCTCGGATTGAACATCTATATTCAGCAATCAGAGTGGGTACAGTTGTCACTGCTTACGAGGACTGCTCAGGGCTAGTATCTTTTACAGGTTTTATAAAGCAGATAAACCTTACAGCAAAGGAAGCAATACTTTATTTCTTCCACAAAAATTTTGAGGGAGAGATAAGAAGAATGTTTGAGCCGGGACAGGAAACTGCAGTCCCTCACTCCTATTTCATCCATTTCCGGTCTTTGGGCCTGAGTGGGAAATCTCCATATTCGTCGAGTGCAGTTGGTCACGTGTTCAACCTCATTCACTTTGTTGGATGCTATATGGGTCAAGTGAGGTCTTTGAATGCAACGGTTATTGCCACATGTGCTCCACATGAGATGTCTGTTCTCGGGGGTTATTTGGGGGAGGAGTTCTTTGGCAAGGGGACTTTTGAGAGAAGATTCTTCAGAAACGAGAAGGAACTTCAGGACTATGAAGCAGCGGAGTTGACAAAGACTGAGGTCGCTCTGGCAGACGACGGAACAGTCAATTCTGACGACGAAGACTACTTCTCTGGTGAAACCAGGAGTCCAGAGGCGGTCTATACTCGGATCATGATCAATGGGGGTCGACTCAAAAAGTCACATATAAGAAGGTATGTATCAGTCAGTTCCAATCATCAGGCTCGCCCCAATTCATTTGCTGAATTTCTAAACAAGACATATTCTAACGACCCGTAGTGAGTCGAACTTCAAGATTGTCAACAATAATAAATTGTTTAATTCCTCCACGAAAAAAACTAACACCCCTCCTTTTGAACCATCCCA-
		</sequence>
		<sequence>
			<taxon idref="PA39_04.7_40.326_79.562"/>
			TTCCCTATCTACACAATACCAGACAAGCTAGGTCCTTGGAGTCCTATCGACATACATCATCTCAGTTGTCCCAATAATCTTGTTGTGGAAGACGAGGGGTGTAATAGTCTGTCGGGGTTTTCTTACATGGAACTAAAAGTGGGATACATCTCTGCCATAAAAGTGAACGGGTTCACTTGTACTGGTGTCGTGACGGAAGCCGAGACCTACACTAACTTCGTTGGTTATGTCACCACCACATTCAAGAGAAAACACTTTCGCCCGATGCCCGATGCATGTAGATCCGCATACAATTGGAAAATGGCAGGCGATCCTAGGTACGAAGAGTCCCTTCACAACCCATACCCTGATTATCATTGGCTGCGGACGGTTAAAACCACCAAGGAGTCTCTTATTATCATCTCGCCAAGTGTGGCTGACCTAGACCCGTACGACAAATCCCTTCATTCAAGGATTTTTCCTGGGGGGAAATGCACGGGTCTAACAGTCTCTTCCACCTACTGCTCGACCAACCATGACTACACCATCTGGATGCCTGAAAAAGCAGGGCTCGGGACATCTTGTGACATCTTCACCAATAGTAAAGGGAAGAGAGCGTCTAAAGGAGGCAAGACTTGTGGATTTGTGGACGAGAGAGGTTTGTATAAGTCCTTGAAAGGAGCTTGTAAGCTCAAGCTGTGCGGAGTTTCTGGGCTTAGACTTATGGATGGAACTTGGGTCGCGATTCAGACATTGGATGAAACCAAATGGTGCTCTCCTGATCAACTGGTGAATCTGCATGACTTCCACTCGGATGAGCTTGAGCATCTTGTTGTAGAGGAGTTGGTTAGAAAGAGGGAGGAATGTCTGGATGCATTAGAATCCATCATGACCACCAAATCAGTAAGCTTCAGACGTCTAAGCCACCTGAGAAAACTAGTTCCTGGGTTTGGGAAGGCATACACCATATTCAACAAAACCCTAATGGAGGCCGATGCCCATTACAAGTCCGTTCGGACTTGGAGCGAGATCATCCCCTCAAAAGGGTGTTTGAGAGTAGGGGGGAGATGTCATCCTCATGTAAATGGAGTATTTTTCAATGGCATCATTCTAGGTCCGGACGGGCATGTGTTGATCCCAGAAATGCAGTCATCCCTTCTCCAACAACATGTGGAACTGTTGGAGTCCTCTGTGATCCCCCTCATGCACCCCCTGGCAGATCCTTCAGCAGTTTTCAAAGATGGTGACGAGGCAGAGGATTTTGTTGAGGTTCATCTCCCAGATGTTCACAAACAGATCTCAGGAGTGGACCTAGGCCTCCCAAGCTGGGGAAAGTATATGCTGATGATTGCAGGTGCTCTAACGACTCTAATGCTGTTAAACACCTCTACAATGGATACCGACAAAATTGTATTCAAAGTCAATAACCAGGTTGTCTCTCTAAAACCTGAAATTATTGTAGATCAATATGAGTACAAATACCCGGCTATCAAAGACTTAAAAAAGCCCAGTATCTCCCTGGGAAAAGCTCCTGATTTGAACAAGGCGTATAAGTCAATTTTGTCCGGTATGAATGCAGCTAAGCTCGACCCTGACGATGTGTGCTCTTACTTGGCAGCTGCAATGCAGTTCTTTGAAGGAACATGTCCAGAAGACTGGACTAGCTATGGAATCTTGATTGCAAAGAAAGGAGACAAGATAACTCCAAACTCTCTCGTAGACATAAAACGTACAGATGTAGAAGGGAACTGGGCTTTAACAGGAGGAATGGAGTTGACTAGGGATCCCACCATTCCAGAACATGCATCTTTGGTTGGTCTTCTCCTGAGTTTGTATCGATTGAGCAAAATATCCGGACAGAACACAGGCAATTACAAGACAAATATCTCTGATCGTATAGAGCAGATTTTTGAGACGGCCCCCTTTGTGAAGATCGTGGAACATCACACTTTGATGACAACTCACAAAATGTGCGCTAACTGGAGCACCATACCGAACTTTAGATTCCTAGCCGGAACTTA
			TGACATGTTTTTCTCTCGGATTGAACATCTATACTCAGCAATCAGAGTGGGTACAGTTGTCACTGCTTACGAGGACTGCTCAGGGCTAGTATCTTTTACAGGTTTTATAAAGCAGATAAACCTTACAGCAAAGGAAGCAATACTTTATTTCTTCCACAAAAATTTTGAGGGAGAGATAAGAAGAATGTTTGAACCGGGACAGGAGACTGCAGTCCCTCACTCCTATTTCATCCATTTCCGGTCTTTGGGCCTGAGTGGAAAATCTCCATATTCGTCAAGTGCAGTTGGTCACGTGTTCAACCTCATTCACTTTGTTGGATGCTATATGGGTCAAGTGAGGTCTTTGAATGCAACAGTTATTGCCACATGTGCTCCACATGAGATGTCTGTTCTCGGGGGTTATTTGGGGGAGGAGTTCTTTGGCAAGGGGACTTTTGAGAGAAGATTCTTCAGAAACGAGAAGGAACTTCAGGACTATGAAGCAGCAGAGTTGACAAAGACTGAGGTCGCTCTAGCAGACGACGGAACAGTCAATTCCGACGACGAAGACTACTTCTCTGGTGAAACCAGGAGTCCAGAGGCGGTCTATACTCGAATCATGATCAATGGGGGCCGACTCAAAAGATCACATATAAGAAGGTATGTATCAGTCAGTTCCAATCATCAGGCTCGCCCCAATTCATTTGCTGAATTTCTAAACAAGACATATTCTAACGACCCGTAGGGAGTTGAACTTCAAGATTGTCAACAATAATAAATTGTTTAATTCCTCCACGAAAAAAACTAACACCCCTCCTTTTGAACCATCCCA-
		</sequence>
		<sequence>
			<taxon idref="PA62_103.2_40.183_80.139"/>
			TTCCCTATCTACACAATACCAGACAAGCTAGGTCCTTGGAGTCCTATCGACATACATCATCTCAGTTGTCCCAATAATCTTGTTGTGGAAGACGAGGGGTGTAATAGTCTGTCGGGGTTTTCTTACATGGAACTAAAAGTGGGATACATCTCTGCCATAAAAGTGAATGGGTTCACTTGTACTGGTGTCGTGACGGAAGCCGAGACCTACACTAACTTCGTTGGTTATGTCACCACCACATTCAAGAGAAAACACTTTCGCCCGATGCCCGATTCATGTAGATCCGCATACAATTGGAAAATGGCAGGCGATCCTAGGTACGAAGAGTCCCTTCACAACCCATACCCTGATTATCATTGGCTGCGGACAGTTAAAACCACCAAGGAGTCTCTTATCATCATCTCGCCAAGTGTGGCTGACCTAGACCCGTATGACAAATCCCTTCATTCAAGGATTTTTCCTGGGGGGAAATGCACGGGTCTAACAGTCTCTTCCACCTACTGCTCGACCAACCATGACTACACCATCTGGATGCCTGAAAAAGCAGGGCTCGGGACATCTTGTGACATCTTCACCAATAGTAAAGGGAAGAGAGCATCTAAAGGAGGCAAGACTTGTGGATTTGTGGACGAGAGAGGTTTGTATAAGTCCTTGAAAGGAGCTTGTAAGCTCAAGCTGTGCGGAGTTTCTGGGCTTAGACTTATGGATGGAACTTGGGTTGCGATTCAGACATTGGATGAAACCAAATGGTGCTCTCCTGATCAACTGGTGAATCTGCATGACTTCCACTCGGATGAGCTTGAGCATCTTGTTGTAGAGGAGTTGGTTAGAAAGAGGGAGGAATGTCTGGATGCATTAGAATCCATCATGACCACCAAATCAGTAAGCTTCAGACGTCTAAGCCACCTGAGAAAACTAGTTCCTGGGTTTGGGAAGGCATACACCATATTCAACAAAACCCTAATGGAGGCCGATGCCCACTACAAATCCGTTCGGACTTGGAGCGAGATCATCCCCTCAAAAGGGTGTTTGAGAGTAGGGGGGAGATGTCATCCTCATGTAAATGGAGTATTTTTCAATGGCATCATTCTAGGTCCGGACGGGCATGTGTTGATCCCAGAAATGCAGTCATCCCTTCTCCAACAACATGTGGAACTGTTGGAGTCCTCTGTGATCCCCCTCATGCACCCCCTGGCAGATCCTTCAGCAGTTTTCAAAGATGGTGACGAGGCAGAGGATTTTGTTGAGGTTCATCTCCCAGATGTTCACAAACAGATCTCAGGGGTGGACCTAGGCCTCCCAAGCTGGGGAAAGTATATGCTGATGATTGCAGGTGCTCTAACGACTCTAATGTTGTTCAACACCTCTACAATGGATACCGACAAAATTGTATTCAAAGTCAATAACCAGGTTGTCTCTCTAAAACCTGAAATTATTGTAGATCAATATGAGTACAAATACCCGGCTATCAAAGACTTAAAAAAGCCCAGTATCTCCCTGGGAAAAGCTCCTGATTTGAACAAGGCGTATAAGTCAATTTTGTCCGGTATGAATGCAGCTAAGCTCGACCCTGACGATGTGTGCTCTTACTTGGCAGCTGCAATGCAGTTCTTTGAAGGAACATGTCCAGAAGACTGGACTAGCTATGGAATCTTGATTGCAAGGAAAGGAGACAAGATAACTCCAAACTCTCTTGTAGACATAAAACGTACAGATGTAGAAGGGAACTGGGCTTTAACAGGAGGAATGGAGTTGACTAGGGATCCCACCATTCCAGAACATGCATCTTTGGTTGGTCTTCTCCTGAGTTTGTATCGATTGAGCAAAATATCCGGACAGAACACAGGCAATTACAAGACAAATATCTCTGATCGTATAGAGCAGATTTTTGAGACGGCCCCCTTTGTGAAGATCGTGGAACATCACACTTTGATGACAACTCACAAAATGTGCGCTAACTGGAGCACCATACCGAACTTTAGATTCCTAGCCGGAACTTA
			TGACATGTTTTTCTCTCGGATTGAACATCTATATTCAGCAATCAGAGTGGGTACAGTTGTCACTGCTTACGAGGACTGCTCAGGGCTAGTATCTTTTACAGGTTTTATAAAGCAGATAAACCTTACAGCAAAGGAAGCAATACTTTATTTCTTCCACAAAAATTTTGAGGGAGAGATAAGAAGAATGTTTGAGCCGGGACAGGAAACTGCAGTCCCTCACTCCTATTTCATCCATTTCAGGTCTTTGGGCCTGAGTGGGAAATCTCCATATTCGTCAAGTGCAGTTGGTCACGTGTTCAACCTCATTCACTTTGTTGGATGCTATATGGGTCAAGTGAGGTCTTTGAATGCAACGGTTATTGCCACATGTGCTCCACATGAGATGTCTGTTCTCGGGGGTTATTTGGGGGAGGAGTTCTTTGGCAAGGGGACTTTTGAGAGAAGATTCTTCAGAAACGAGAAGGAACTTCAGGACTATGAAGCAGCAGAGTTGACAAAGACTGAGGTCGCTCTAGCAGACGACGGAACAGTCAATTCTGACGACGAAGACTACTTCTCTGGTGAAACCAGGAGTCCAGAGGCGGTCTATACCCGGATCATGATCAATGGGGGCCGACTCAAAAGATCACATATAAGAAGGTATGTCTCAGTCAGTTCCAATCATCAAGCTCGCCCCAATTCATTTGCTGAATTTCTAAACAAGACATATTCTAACGACCCGTAGGGAGTCGAACTTCAAGATTGTCAACAATAATAAATTGTTTAATTCCTCCACGAAAAAAACTAACACCCCTCCTTTTGAACCATCCCA-
		</sequence>
		<sequence>
			<taxon idref="rDE01_87.7_39.696_75.612"/>
			TTCCCTATTTACACAATACCAGACAAGCTAGGTCCTTGGAGTCCTATCGACATACATCATCTCAGTTGTCCCAATAATCTTGTTGTGGAAGACGAGGGGTGTAATAGTCTGTCGGGGTTTTCTTACATGGAACTAAAAGTGGGATACATCTCTGCCATAAAAGTGAACGGGTTCACTTGTACTGGTGTCGTGACGGAAGCCGAGACCTACACTAACTTCGTTGGTTATGTCACCACCACATTCAAGAGAAAACACTTTCGCCCGATGCCCGATGCATGTAGATCCGCATACAATTGGAAAATGGCAGGCGATCCTAGGTATGAAGAGTCCCTTCACAACCCATACCCTGATTATCATTGGCTGCGGACAGTTAAAACCACCAAGGAGTCTCTTATCATCATCTCGCCAAGTGTGGCTGACCTAGACCCGTATGACAAATCCCTTCATTCAAGGATTTTCCCTGGGGGGAAATGCACGGGTCTAACAGTCTCTTCCACCTACTGCTCGACCAACCATGACTACACCATCTGGATGCCTGAAAAAGCAGGGCTCGGGACATCTTGTGACATCTTCACCAATAGTAAAGGGAAGAGAGCGTCTAAAGGAGGCAAGACTTGTGGATTTGTGGACGAGAGAGGTTTGTATAAGTCTTTGAAAGGAGCTTGTAAGCTCAAGCTGTGCGGAGTTTCTGGGCTTAGACTTATGGATGGAACTTGGGTTGCGATTCAGACATTGGATGAAACCAAATGGTGCTCTCCTGATCAACTGGTGAATCTGCATGACTTCCACTCGGATGAGCTTGAGCATCTTGTTGTAGAGGAGTTGGTTAGAAAGAGGGAGGAATGTCTGGATGCATTAGAATCCATCATGACCACCAAATCAGTAAGCTTCAGACGTCTAAGCCACCTGAGAAAACTAGTTCCTGGGTTTGGGAAGGCATACACCATATTCAACAAAACCCTAATGGAGGCCGATGCCCACTACAAGTCCGTTCGGACTTGGAGCGAGATCATCCCCTCAAAAGGGTGTTTGAGAGTAGGGGGGAGATGTCATCCTCATGTAAATGGAGTATTTTTCAATGGCATCATTCTAGGTCCGGACGGGCATGTGTTGATCCCAGAAATGCAGTCATCCCTTCTCCAACAACATGTGGAACTGTTGGAGTCCTCTGTGATCCCCCTCATGCACCCCCTGGCAGATCCTTCAGCAGTTTTCAAAGATGGTGACGAGGCAGAGGATTTTGTTGAGGTTCATCTCCCAGATGTTCACAAACAGATCTCAGGGGTGGACCTAGGCCTCCCAAGCTGGGGAAAGTATATGCTGATGATTGCAGGTGCTCTAACGACTCTAATGCTGTTCAACACCTCTACAATGGATACTGACAAAATTGTATTCAAAGTCAATAACCAGGTTGTCTCTCTAAAACCTGAAATTATTGTAGATCAATATGAGTACAAATACCCGGCTATCAAAGACTTAAAAAAGCCCAGTATCTCCCTGGGAAAAGCTCCTGATTTGAACAAGGCGTATAAGTCAATTTTGTCCGGTATGAATGCAGCTAAGCTCGACCCTGACGATGTGTGCTCTTACTTGGCAGCTGCAATGCAGTTCTTTGAAGGAACATGTCCAGAAGACTGGACTAGCTATGGAATCTTGATTGCAAGGAAAGGAGACAAGATAACTCCAAACTCTCTCGTAGACATAAAACGTACAGATGTAGAAGGGAACTGGGCTCTAACAGGAGGAATGGAGTTGACTAGGGATCCCACCATTCCAGAACATGCATCTTTGGTTGGTCTTCTCCTGAGTTTGTATCGATTGAGCAAAATATCCGGACAGAACACAGGCAATTATAAGACAAATATCTCTGATCGTATAGAGCAGATTTTTGAGACGGCCCCCTTTGTGAAGATCGTGGAACATCACACTTTGATGACAACTCACAAAATGTGCGCTAACTGGAGCACCATACCGAACTTTAGATTCCTAGCCGGAACTTA
			TGACATGTTTTTCTCTCGGATTGAACATCTATATTCAGCAATCAGAGTGGGTACAGTTGTCACTGCTTACGAGGACTGCTCAGGGCTAGTATCTTTTACAGGTTTTATAAAGCAGATAAACCTTACAGCAAAGGAAGCAATACTTTATTTCTTCCACAAAAATTTTGAGGGAGAGATAAGAAGAATGTTTGAGCCGGGACAGGAAACTGCAGTCCCTCACTCCTATTTCATCCATTTCCGGTCTTTGGGCCTGAGTGGGAAATCTCCATATTCGTCAAGTGCAGTTGGTCACGTGTTCAACCTCATTCACTTTGTTGGATGCTATATGGGTCAAGTGAGGTCTTTGAATGCAACGGTTATTGCCACATGTGCTCCACATGAGATGTCTGTTCTCGGGGGTTATTTGGGGGAGGAGTTCTTTGGCAAGGGGACTTTTGAGAGAAGATTCTTCAGAAACGAGAAGGAACTTCAGGACTATGAAGCAGCAGAGTTGACAAAGACTGAGGTCGCTCTGGCAGACGACGGAACAGTCAATTCTGACGACGAAGACTACTTCTCTGGTGAAACCAGGAGTCCAGAGGCGGTCTATACTCGGATCATGATCAATGGGGGCCGACTCAAAAGATCACATATAAGAAGGTATGTATCAGTCAGTTCCAATCATCAAGCTCGCCCCAATTCATTTGCTGAATTTCTAAACAAGACATATTCTAACGACCCGTAGGGAGTCGAACTTCAAGATTGTCAACAATAATAAATTGTTTAATTCCTCCACGAAAAAAACTAACACCCCTCCTTTTGAACCATCCCA-
		</sequence>
		<sequence>
			<taxon idref="rMA01_92.7_42.330_71.840"/>
			TTCCCTATCTACACAATACCAGACAAGCTAGGTCCTTGGAGTCCTATCGACATACATCATCTCAGTTGTCCCAATAATCTTGTTGTGGAAGACGAGGGGTGTAATAGTCTGTCGGGGTTTTCTTACATGGAACTAAAAGTGGGATACATCTCTGCCATAAAAGTGAACGGGTTCACTTGTACTGGTGTCGTGACGGAAGCCGAGACCTACACTAACTTCGTCGGTTATGTCACCACCACATTCAAGAGAAAACACTTTCGCCCGATGCCCGATGCATGTAGATCCGCATACAATTGGAAAATGGCAGGCGATCCTAGGTATGAAGAGTCCCTTCACAACCCATACCCTGATTATCATTGGCTGCGGACAGTTAAAACCACCAAGGAGTCTCTTATCATCATCTCGCCAAGTGTGGCTGACCTAGACCCGTATGACAAATCCCTTCATTCAAGGATTTTTCCTGGGGGGAAATGCACGGGTCTAACAGTCTCTTCCACCTACTGCTCGACCAACCATGACTACACCATCTGGATGCCTGAAAAAGCAGGGCTCGGGACATCTTGTGACATCTTCACCAATAGTAAAGGGAAGAGAGCATCTAAAGGAGGCAAGACTTGTGGATTTGTGGACGAGAGAGGTTTGTATAAGTCCTTGAAAGGAGCTTGTAAGCTCAAACTGTGCGGAGTTTCTGGGCTTAGACTTATGGATGGAACTTGGGTTGCGATTCAGACATTGGATGAAACCAAATGGTGCTCTCCTGATCAACTGGTGAATCTGCATGACTTCCACTCGGATGAGCTTGAGCATCTTGTTGTAGAGGAGTTGGTTAGAAAGAGGGAGGAATGTCTGGATGCATTAGAATCCATCATGACCACCAAATCAGTAAGCTTCAGACGTCTAAGCCACCTGAGAAAACTAGTTCCTGGGTTTGGGAAGGCATACACCATATTCAACAAAACCCTAATGGAGGCCGATGCCCACTACAAGTCCGTTCGGACTTGGAGCGAGATCATCCCCTCAAAAGGGTGTTTGAGAGTAGGGGGGAGATGTCATCCTCATGTAAATGGAGTATTTTTCAATGGCATCATTCTAGGTCCGGACGGGCATGTGTTGATCCCAGAAATGCAGTCATCCCTTCTCCAACAACATGTGGAACTGTTGGAGTCCTCTGTGATCCCCCTCATGCACCCCCTGGCAGATCCTTCAGCAGTTTTCAAAGATGGTGACGAGGCAGAGGATTTTGTTGAGGTTCATCTCCCAGATGTTCACAAACAGATCTCAGGGGTGGACCTAGGCCTCCCAAGCTGGGGAAAGTATATGCTGATGATTGCAGGTGCTCTAACGACTCTAATGCTGTTCAACACCTCTACAATGGATACCGACAAAATTGTATTCAAAGTCAATAACCAGGTTGTCTCTCTAAAACCTGAAATTATTGTAGATCAATATGAGTACAAATACCCGGCTATCAAAGACTTAAAAAAGCCCAGTATCTCCCTGGGAAAAGCTCCTGATTTGAACAAGGCGTATAAGTCAATTTTGTCCGGTATGAATGCAGCTAAGCTCGACCCTGACGATGTGTGCTCTTACTTGGCAGCTGCAATGCAGTTCTTTGAAGGAACATGTCCAGAAGACTGGACTAGCTATGGAATCTTGATTGCAAGGAAAGGAGACAAGATAACTCCAAACTCTCTCGTAGACATAAAACGTACAGATGTAGAAGGGAACTGGGCTCTAACAGGAGGAATGGAGTTGACTAGGGATCCCACCATTCCAGAACATGCATCTTTGGTTGGTCTTCTCCTGAGTTTGTATCGATTGAGCAAAATATCCGGACAGAACACAGGCAATTATAAGACAAATATCTCTGATCGTATAGAGCAGATTTTTGAGACGGCCCCCTTTGTGAAGATCGTGGAACATCACACTTTGATGACAACTCACAAAATGTGCGCTAACTGGAGCACCATACCGAACTTTAGATTCCTAGCCGGAACTTA
			TGACATGTTTTTCTCTCGGATTGAACATCTATATTCAGCAATCAGAGTGGGTACAGTTGTCACTGCTTACGAGGACTGCTCAGGGCTAGTATCCTTTACAGGTTTTATAAAGCAGATAAACCTTACAGCAAAGGAAGCAATACTTTATTTCTTCCACAAAAATTTTGAGGGAGAGATAAGAAGAATGTTTGAGCCGGGACAGGAAACTGCAGTCCCTCACTCCTATTTCATCCATTTCCGGTCTTTGGGCCTGAGTGGGAAATCTCCATATTCGTCAAGTGCAGTTGGTCACGTGTTCAACCTCATTCACTTTGTTGGATGCTATATGGGTCAAGTGAGGTCTTTGAATGCAACGGTTATTGCCACATGTGCTCCACATGAGATGTCTGTTCTCGGGGGTTATTTGGGGGAGGAGTTCTTTGGCAAGGGGACTTTTGAGAGAAGATTCTTCAGAAACGAGAAGGAACTTCAGGACTATGAAGCAGCAGAGTTGACAAAGACTGAGGTCGCTCTGGCAGACGACGGAACAGTCAATTCTGACGATGAAGACTACTTCTCTGGTGAAACCAGGAGTCCAGAGGCGGTCTATACTCGGATCATGATCAATGGGGGCCGACTCAAAAGATCACATATAAGAAGGTATGTATCAGTCAGTTCCAATCATCAAGCTCGCCCCAATTCATTTGCTGAATTTCTAAACAAGACATATTCTAACGACCCGTAGGGAGTCGAACTTCAAGATTGTCAACAATAATAAATTGTTTAATTCCTCCACGAAAAAAACTAACACCCCTCCTTTTGAACCATCCCA-
		</sequence>
		<sequence>
			<taxon idref="rMD03_82.7_39.615_77.774"/>
			TTCCCTATCTACACAATACCAGACAAGCTAGGTCCTTGGAGTCCTATCGACATACATCATCTCAGTTGTCCCAATAATCTTGTTGTGGAAGACGAGGGGTGTAATAGTCTGTCGGGGTTTTCTTACATGGAACTAAAAGTGGGATACATCTCTGCCATAAAAGTGAACGGGTTCACTTGTACTGGTGTCGTGACGGAAGCCGAGACCTACACTAACTTCGTTGGTTATGTCACCACCACATTCAAGAGAAAACACTTTCGCCCGATGCCCGATGCATGTAGATCCGCATACAATTGGAAAATGGCAGGCGATCCTAGGTATGAAGAGTCCCTTCACAACCCATACCCTGATTATCATTGGCTGCGGACAGTTAAAACCACCAAGGAGTCTCTTATCATCATCTCGCCAAGTGTGGCTGACCTAGACCCGTATGACAAATCCCTTCATTCAAGGATTTTTCCTGGGGGGAAATGCACGGGTCTAACAGTCTCTTCCACCTACTGCTCGACCAACCATGACTACACCATCTGGATGCCTGAAAAAGCAGGGCTCGGGACATCTTGTGACATCTTCACCAATAGTAAAGGGAAGAGAGCGTCTAAAGGAGGCAAGACTTGTGGATTTGTGGACGAGAGAGGTTTGTATAAGTCCTTGAAAGGAGCTTGTAAGCTCAAGCTGTGCGGAGTTTCTGGGCTTAGACTTATGGATGGAACTTGGGTTGCGATTCAGACATTGGATGAAACCAAATGGTGCTCTCCTGATCAACTGGTGAATCTGCATGACTTCCACTCGGATGAGCTTGAGCATCTTGTTGTAGAGGAGTTGGTTAGAAAGAGGGAGGAATGTCTGGATGCATTAGAATCCATCATGACCACCAAATCAGTAAGCTTCAGACGTCTAAGCCACCTGAGAAAACTAGTTCCTGGGTTTGGGAAGGCATACACCATATTCAACAAAACCCTAATGGAGGCCGATGCCCACTACAAGTCCGTTCGGACTTGGAGCGAGATCATCCCCTCAAAAGGGTGTTTGAGAGTAGGGGGGAGATGTCATCCTCATGTAAATGGAGTATTTTTCAATGGCATCATTCTAGGTCCGGACGGGCATGTGTTGATCCCAGAAATGCAGTCATCCCTTCTCCAACAACATGTGGAACTGTTGGAGTCCTCTGTGATCCCCCTCATGCACCCCCTGGCAGATCCTTCAGCAGTTTTCAAAGATGGTGACGAGGCAGAGGATTTTGTTGAGGTTCATCTCCCAGATGTTCACAAACAGATCTCAGGGGTGGACCTAGGCCTCCCAAGCTGGGGAAAGTATATGCTGATGATTGCAGGTGCTCTAACGACTCTAATGCTGTTCAACACCTCTACAATGGATACCGACAAAATTGTATTCAAAGTCAATAACCAGGTTGTCTCTCTAAAACCTGAAATTATTGTAGATCAATATGAGTACAAATACCCGGCTATCAAAGACTTAAAAAAGCCCAGTATCTCCCTGGGAAAAGCTCCTGATTTGAACAAGGCGTATAAGTCAATTTTGTCCGGTATGAATGCAGCTAAGCTCGACCCTGACGATGTGTGCTCTTACTTGGCAGCTGCAATGCAGTTCTTTGAAGGAACATGTCCAGAAGACTGGACTAGCTATGGAATCTTGATTGCAAGGAAAGGAGACAAGATAACTCCAAACTCTCTCGTAGACATAAAACGTACAGATGTAGAAGGGAACTGGGCTCTAACAGGAGGAATGGAGTTGACTAGGGATCCCACCATTCCAGAACATGCATCTTTGGTTGGTCTTCTCCTGAGTTTGTATCGATTGAGCAAAATATCCGGACAGAACACAGGCAATTATAAGACAAATATCTCTGATCGTATAGAGCAGATTTTTGAGACGGCCCCCTTTGTGAAGATCGTGGAACATCACACTTTGATGACAACTCACAAAATGTGCGCTAACTGGAGCACCATACCGAACTTTAGATTCCTAGCCGGAACTTA
			TGACATGTTTTTCTCTCGGATTGAACATCTATATTCAGCAATCAGAGTGGGTACAGTTGTCACTGCTTACGAGGACTGCTCAGGGCTAGTATCTTTTACAGGTTTTATAAAGCAGATAAACCTTACAGCAAAGGAAGCAATACTTTATTTCTTCCACAAAAATTTTGAGGGAGAGATAAGAAGAATGTTTGAGCCGGGACAGGAAACTGCAGTCCCTCACTCCTATTTCATCCATTTCCGGTCTTTGGGCCTGAGTGGGAAATCTCCATATTCGTCAAGTGCAGTTGGTCACGTGTTCAACCTCATTCACTTTGTTGGATGCTATATGGGTCAAGTGAGGTCTTTGAATGCAACGGTTATTGCCACATGTGCTCCACATGAGATGTCTGTTCTCGGGGGTTATTTGGGGGAGGAGTTCTTTGGCAAGGGGACTTTTGAGAGAAGATTCTTCAGAAACGAGAAGGAACTTCAGGACTATGAAGCAGCAGAGTTGACAAAGACTGAGGTCGCTCTGGCAGACGACGGAACAGTCAATTCTGACGACGAAGACTACTTCTCTGGTGAAACCAGGAGTCCAGAGGCGGTCTATACTCGGATCATGATCAATGGGGGCCGACTCAAAAGATCACATATAAGAAGGTATGTATCAGTCAGTTCCAATCATCAAGCTCGCCCCAATTCATTTGCTGAATTTCTAAACAAGACATATTCTAACGACCCGTAGGGAGTCGAACTTCAAGATTGTCAACAATAATAAATTGTTTAATTCCTCCACGAAAAAAACTAACACCCCTCCTTTTGAACCATCCCA-
		</sequence>
		<sequence>
			<taxon idref="rMD06_82.2_39.622_78.803"/>
			TTCCCTATCTACACAATACCAGACAAGCTAGGTCCTTGGAGTCCTATCGACATACATCATCTCAGTTGTCCCAATAATCTTGTTGTGGAAGACGAGGGGTGTAATAGTCTGTCGGGGTTTTCTTACATGGAACTAAAAGTGGGATACATCTCTGCCATAAAAGTGAACGGGTTCACTTGTACTGGTGTCGTGACGGAAGCCGAGACCTACACTAACTTCGTTGGTTATGTCACCACCACATTCAAGAGAAAACACTTTCGCCCGATGCCCGATGCATGTAGATCCGCATACAATTGGAAAATGGCAGGCGATCCTAGGTACGAAGAGTCCCTTCACAACCCATACCCTGATTATCATTGGCTGCGGACAGTTAAAACCACCAAGGAGTCTCTTATCATCATCTCGCCAAGTGTGGCTGACCTAGACCCGTATGACAAATCCCTTCATTCAAGGATTTTTCCTGGGGGGAAATGCACGGGTCTAACAGTCTCTTCCACCTACTGCTCGACCAACCATGACTACACCATCTGGATGCCTGAAAAAGCAGGGCTCGGGACATCTTGTGACATCTTCACCAATAGTAAAGGGAAGAGAGCGTCTAAAGGAGGCAAGACTTGTGGATTTGTGGACGAGAGAGGTTTGTATAAGTCCTTGAAAGGAGCTTGTAAGCTCAAGCTGTGCGGAGTTTCTGGGCTTAGACTTATGGATGGAACTTGGGTCGCGATTCAGACATTGGATGAAACCAAATGGTGCTCTCCTGATCAACTGGTGAATCTGCATGACTTCCACTCGGATGAGCTTGAGCATCTTGTTGTAGAGGAGTTGGTTAGAAAGAGGGAGGAATGTCTGGATGCATTAGAATCCATCATGACCACCAAATCAGTAAGCTTCAGACGTCTAAGCCACCTGAGAAAACTAGTTCCTGGGTTTGGGAAGGCATACACCATATTCAACAAAACCCTAATGGAGGCCGATGCCCACTACAAGTCCGTTCGGACTTGGAGCGAGATCATCCCCTCAAAAGGGTGTTTGAGAGTAGGGGGGAGATGTCATCCTCATGTAAATGGAGTATTTTTCAATGGCATCATTCTAGGTCCGGACGGGCATGTGTTGATCCCAGAAATGCAGTCATCCCTTCTCCAACAACATGTGGAACTGTTGGAGTCCTCTGTGATCCCCCTCATGCACCCCCTGGCAGATCCTTCAGCAGTTTTCAAAGATGGTGACGAGGCAGAGGATTTTGTTGAGGTTCATCTCCCAGATGTTCACAAACAGATCTCAGGGGTGGACCTAGGCCTCCCAAGCTGGGGAAAGTATATGCTGATGATTGCAGGTGCTCTAACGACTCTAATGCTGTTC--------------------------------------------------GGTTGTCTCTCTAAAACCTGAAATTATTGTAGATCAATATGAGTACAAATACCCGGCTATCAAAGACTTAAAAAAGCCCAGTATCTCCCTGGGAAAAGCTCCTGATTTGAACAAGGCGTATAAGTCAATTTTGTCCGGTATGAATGCAGCTAAGCTCGACCCTGACGATGTGTGCTCTTACTTGGCAGCTGCAATGCAGTTCTTTGAAGGAACATGTCCAGAAGACTGGACTAGCTATGGAATCTTGATTGCAAGGAAAGGAGACAAGATAACTCCAAACTCTCTCGTAGACATAAAACGTACAGATGTAGAAGGGAACTGGGCTCTAACAGGAGGAATGGAGTTGACTAGGGATCCCACCATTCCAGAACATGCATCTTTGGTTGGTCTTCTCCTGAGTTTGTATCGATTGAGCAAAATATCCGGACAGAACACAGGCAATTACAAGACAAATATCTCTGATCGTATAGAGCAGATTTTTGAGACGGCCCCCTTTGTGAAGATCGTGGAACATCACACTTTGATGACAACTCACAAAATGTGCGCTAACTGGAGCACCATACCGAACTTTAGATTCCTAGCCGGAACTTA
			TGACATGTTTTTCTCTCGGATTGAACATCTATATTCAGCAATCAGAGTGGGTACAGTTGTCACTGCTTACGAGGACTGCTCAGGGCTAGTATCTTTTACAGGTTTTATAAAGCAGATAAACCTTACAGCAAAGGAAGCAATACTTTATTTCTTCCACAAAAATTTTGAGGGAGAGATAAGAAGAATGTTTGAGCCGGGACAGGAAACTGCAGTCCCTCACTCCTATTTCATCCATTTCCGGTCTTTGGGCCTGAGTGGGAAATCTCCATATTCGTCAAGTGCAGTTGGTCACGTGTTCAACCTCATTCACTTTGTTGGATGCTATATGGGTCAAGTGAGGTCTTTGAATGCAACGGTTATTGCCACATGTGCTCCACATGAGATGTCTGTTCTCGGGGGTTATTTGGGGGAGGAGTTCTTTGGCAAGGGGACTTTTGAGAGAAGATTCTTCAGAAACGAGAAGGAACTTCAGGACTATGAAGCAGCAGAGTTGACAAAGACTGAGGTCGCTCTAGCAGACGACGGAACAGTCAATTCTGACGACGAAGACTACTTCTCTGGTGAAACCAGGAGTCCAGAGGCGGTCTATACTCGGATCATGATCAATGGGGGCCGACTCAAAAGATCACATATAAGAAGGTATGTATCAGTCAGTTCCAATCATCAAGCTCGCCCCAATTCATTTGCTGAATTTCTAAACAAGACATATTCTAACGACCCGTAGGGAGTCGAACTTCAAGATTGTCAACAATAATAAATTGTTTAATTCCTCCACGAAAAAAACTAACACCCCTCCTTTTGAACCATCCCA-
		</sequence>
		<sequence>
			<taxon idref="rNC01_92.1_35.916_77.640"/>
			TTCCCTATTTACACAATACCAGACAAGCTAGGTCCTTGGAGTCCTATCGACATACATCATCTCAGTTGTCCCAATAATCTTGTTGTGGAAGACGAGGGGTGCAATAGTCTGTCGGGGTTCTCTTACATGGAACTAAAAGTGGGATACATCTCTGCCATAAAAGTGAACGGGTTCACTTGTACTGGAGTCGTGACGGAAGCCGAGACCTACACTAACTTCGTTGGTTATGTCACCACCACATTCAAGAGAAAACACTTTCGCCCGATGCCCGATGCATGTAGATCCGCATATAATTGGAAAATGGCAGGCGATCCTAGGTATGAAGAGTCCCTTCACAACCCATACCCTGATTATCATTGGCTGCGGACAGTTAAAACCACCAAGGAGTCTCTTATCATCATCTCGCCAAGTGTGGCTGACCTAGACCCGTATGACAAATCCCTTCATTCAAGGATTTTTCCTGGGGGGAAATGCACGGGTCTAACAGTCTCTTCCACCTACTGCTCGACCAACCATGACTACACCATCTGGATGCCTGAAAAAGCAGGGCTCGGGACATCTTGTGACATCTTCACCAATAGTAAAGGGAAGAGAGCGTCTAAAGGAGGCAAGACTTGTGGATTTGTGGACGAGAGGGGTTTGTATAAGTCCTTGAAAGGAGCTTGTAAGCTCAAGCTGTGCGGAGTTTCTGGGCTTAGACTTATGGATGGAACTTGGGTTGCGATTCAGACTTTGGATGAAACCAAATGGTGCTCTCCTGATCAACTGGTGAATCTGCATGACTTCCACTCGGATGAACTTGAGCATCTTGTTGTAGAGGAGTTGGTTAGAAAGAGGGAGGAATGTCTGGATGCATTAGAATCCATCATGACCACCAAATCAGTAAGCTTTAGACGTCTAAGCCACCTGAGAAAACTAGTTCCTGGGTTTGGGAAGGCATACACCATATTCAACAAAACCCTAATGGAGGCCGATGCCCACTACAAGTCCGTTCGGACTTGGAGCGAGATCATCCCCTCAAAAGGGTGTTTGAGAGTAGGGGGGAGATGTCATCCTCATGTAAATGGAGTATTTTTCAATGGCATCATTCTAGGTCCGGACGGGCATGTGTTGATCCCAGAAATGCAGTCATCCCTTCTCCAACAACATGTGGAACTGTTGGAGTCCTCGGTGATCCCCCTCATGCACCCCCTGGCAGATCCTTCAGCAGTTTTCAAAGATGGTGACGAGGCAGAGGATTTTGTTGAGGTTCATCTCCCAGATGTTCACAAACAGATCTCAGGGGTGGACCTAGGCCTCCCAAGCTGGGGAAAGTATATGCTGATGATTGCAGGTGCTCTAATGACTCTAATGCTGTTCAACACCTCTACAATGGATACCGACAAAATTGTATTCAAAGTCAATAACCAGGTTGTCTCTCTAAAACCTGAAATTATTGTAGATCAATATGAGTACAAATACCCGGCTATCAAAGACTTAAAAAAGCCCAGTATCTCCCTAGGAAAAGCTCCTGACTTGAACAAGGCGTATAAGTCAATTTTGTCCGGTATGAATGCAGCTAAGCTCGACCCTGATGATGTGTGCTCTTACTTGGCAGCTGCAATGCAGTTCTTTGAAGGAACATGTCCAGAAGACTGGACTAGCTATGGAATCTTGATTGCAAGGAAAGGAGACAAGATAACTCCCAACTCTCTCGTAGACATAAAACGTACAGATGTAGAAGGGAACTGGGCTCTAACAGGAGGAATGGAGTTGACTAGGGATCCCACCATTCCARAACATGCATCTTTGGTTGGTCTTCTCCTGAGTTTGTATCGATTGAGCAAAATATCCGGACAGAACACAGGCAATTACAAGACAAATATTTCTGATCGTATAGAGCAGATTTTTGAGACGGCCCCCTTTGTGAAGATCGTGGAACATCACACTTTGATGACAACTCACAAAATGTGCGCTAACTGGAGCACCATACCGAACTTTAGATTCCTAGCCGGAACTTA
			TGACATGTTTTTCTCTCGGATTGAACATCTATATTCAGCAATCAGAGTGGGTACAGTTGTCACTGCTTACGAGGACTGCTCAGGGCTAGTATCTTTTACAGGTTTTATAAAGCAGATAAACCTTACAGCAAAGGAAGCAATACTTTATTTCTTCCACAAAAATTTTGAGGGAGAGATAAGAAGAATGTTTGAGCCGGGACAGGAAACCGCAGTCCCTCACTCCTATTTCATCCATTTCCGGTCTTTGGGCCTGAGTGGGAAATCTCCATATTCGTCAAGTGCAGTTGGTCACGTGTTCAACCTCATTCACTTTGTTGGATGCTATATGGGTCAAGTGAGGTCTTTGAATGCAACGGTTATTGCCACATGTGCTCCACATGAGATGTCTGTTCTCGGGGGTTATTTGGGGGAGGAGTTCTTTGGCAAGGGGACTTTTGAGAGAAGATTCTTCAGAAACGAGAAGGAACTTCAGGACTATGAAGCAGCAGAGTTGACAAAGACTGAGGTCGCTCTGGCAGACGACGGAACGGTCAATTCTGACGACGAAGATTACTTCTCCGGTGAAACCAGGAGTCCAGAGGCGGTCTATACTCGGATCATGATCAATGGGGGCCGACTCAAAAGATCACATATAAGACGGTATGTATCAGTCAGTTCCAATCATCAAGCTCGCCCTAATTCATTTGCTGAATTTCTAAACAAGACATATTCTAACGACCCGTAGGGAGTCGAACTTCAAGATTGTCAACAATAATAAATTGTTTAATTCCTCCATGAAAAAAACTAACACCCCTCCTTTTGAACCATCCCA-
		</sequence>
		<sequence>
			<taxon idref="rNH01_92.0_42.896_71.583"/>
			TTCCCTATCTACACAATACCAGACAAGCTAGGTCCTTGGAGTCCTATCGACATACATCATCTCAGTTGTCCCAATAATCTTGTTGTGGAAGACGAGGGGTGTAATAGTCTGTCGGGGTTTTCTTACATGGAACTAAAAGTGGGATACATCTCTGCCATAAAAGTGAACGGGTTCACTTGTACTGGTGTCGTGACGGAAGCCGAGACCTACACTAACTTCGTCGGTTATGTCACCACCACATTCAAGAGAAAACACTTTCGCCCGATGCCCGATGCATGTAGATCCGCATACAATTGGAAAATGGCAGGCGATCCTAGGTATGAAGAGTCCCTTCACAACCCATACCCTGATTATCATTGGCTGCGGACAGTTAAAACCACCAAGGAGTCTCTTATCATCATCTCGCCAAGTGTGGCTGACCTAGACCCGTATGACAAATCCCTTCATTCAAGGATTTTTCCTGGGGGGAAATGCACGGGTCTAACAGTCTCTTCCACCTACTGCTCGACCAACCATGACTACACCATCTGGATGCCTGAAAAAGCAGGGCTCGGGACATCTTGTGACATCTTCACCAATAGTAAAGGGAAGAGAGCATCTAAAGGAGGCAAGACTTGTGGATTTGTGGACGAGAGAGGTTTGTATAAGTCCTTGAAAGGAGCTTGTAAGCTCAAACTGTGCGGAGTTTCTGGGCTTAGACTTATGGATGGAACTTGGGTTGCGATTCAGACATTGGATGAAACCAAATGGTGCTCTCCTGATCAACTGGTGAATCTGCATGACTTCCACTCGGATGAGCTTGAGCATCTTGTTGTAGAGGAGTTGGTTAGAAAGAGGGAGGAATGTCTGGATGCATTAGAATCCATCATGACCACCAAATCAGTAAGCTTCAGACGTCTAAGCCACCTGAGAAAACTAGTTCCTGGGTTTGGGAAGGCATACACCATATTCAACAAAACCCTAATGGAGGCCGATGCCCACTACAAGTCCGTTCGGACTTGGAGCGAGATCATCCCCTCAAAAGGGTGTTTGAGAGTAGGGGGGAGATGTCATCCTCATGTAAATGGAGTATTTTTCAATGGCATCATTCTAGGTCCGGACGGGCATGTGTTGATCCCAGAAATGCAGTCATCCCTTCTCCAACAACATGTGGAACTGTTGGAGTCCTCTGTGATCCCCCTCATGCACCCCCTGGCAGATCCTTCAGCAGTTTTCAAAGATGGTGACGAGGCAGAGGATTTTGTTGAGGTTCATCTCCCAGATGTTCACAAACAGATCTCAGGGGTGGACCTAGGCCTCCCAAGCTGGGGAAAGTATATGCTGATGATTGCAGGTGCTCTAACGACTCTAATGCTGTTCAACACCTCTACAATGGATACCGACAAAATTGTATTCAAAGTCAATAACCAGGTTGTCTCTCTAAAACCTGAAATTATTGTAGATCAATATGAGTACAAATACCCGGCTATCAAAGACTTAAAAAAGCCCAGTATCTCCCTGGGAAAAGCTCCTGATTTGAACAAGGCGTATAAGTCAATTTTGTCCGGTATGAATGCAGCTAAGCTCGACCCTGACGATGTGTGCTCTTACTTGGCAGCTGCAATGCAGTTCTTTGAAGGAACATGTCCAGAAGACTGGACTAGCTATGGAATCTTGATTGCAAGGAAAGGAGACAAGATAACTCCAAACTCTCTCGTAGACATAAAACGTACAGATGTAGAAGGGAACTGGGCTCTAACAGGAGGAATGGAGTTGACTAGGGATCCCACCATTCCAGAACATGCATCTTTGGTTGGTCTTCTCCTGAGTTTGTATCGATTGAGCAAAATATCCGGACAGAACACAGGCAATTATAAGACAAATATCTCTGATCGTATAGAGCAGATTTTTGAGACGGCCCCCTTTGTGAAGATCGTGGAACATCACACTTTGATGACAACTCACAAAATGTGCGCTAACTGGAGCACCATACCGAACTTTAGATTCCTAGCCGGAACTTA
			TGACATGTTTTTCTCTCGGATTGAACATCTATATTCAGCAATCAGAGTGGGTACAGTTGTCACTGCTTACGAGGACTGCTCAGGGCTAGTATCCTTTACAGGTTTTATAAAGCAGATAAACCTTACAGCAAAGGAAGCAATACTTTATTTCTTCCACAAAAATTTTGAGGGAGAGATAAGAAGAATGTTTGAGCCGGGACAGGAAACTGCAGTCCCTCACTCCTATTTCATCCATTTCCGGTCTTTGGGCCTGAGTGGGAAATCTCCATATTCGTCAAGTGCAGTTGGTCACGTGTTCAACCTCATTCACTTTGTTGGATGCTATATGGGTCAAGTGAGGTCTTTGAATGCAACGGTTATTGCCACATGTGCTCCACATGAGATGTCTGTTCTCGGGGGTTATTTGGGGGAGGAGTTCTTTGGCAAGGGGACTTTTGAGAGAAGATTCTTCAGAAACGAGAAGGAACTTCAGGACTATGAAGCAGCAGAGTTGACAAAGACTGAGGTCGCTCTGGCAGACGACGGAACAGTCAATTCTGACGATGAAGACTACTTCTCTGGTGAAACCAGGAGTCCAGAGGCGGTCTATACTCGGATCATGATCAATGGGGGCCGACTCAAAAGATCACATATAAGAAGGTATGTATCAGTCAGTTCCAATCATCAAGCTCGCCCCAATTCATTTGCTGAATTTCTAAACAAGACATATTCTAACGACCCGTAGGGAGTCGAACTTCAAGATTGTCAACAATAATAAATTGTTTAATTCCTCCACGAAAAAAACTAACACCCCTCCTTTTGAACCATCCCA-
		</sequence>
		<sequence>
			<taxon idref="rNH02_92.3_43.896_71.895"/>
			TTCCCTATCTACACAATACCAGACAAGCTAGGTCCTTGGAGTCCTATCGACATACATCATCTCAGTTGTCCCAATAATCTTGTTGTGGAAGACGAGGGGTGTAATAGTCTGTCGGGGTTTTCTTACATGGAACTAAAAGTGGGATACATCTCTGCCATAAAAGTGAACGGGTTCACTTGTACTGGTGTCGTGACGGAAGCCGAGACCTACACTAACTTCGTTGGTTATGTCACCACCACATTCAAGAGAAAACACTTTCGCCCGATGCCCGATGCATGTAGATCCGCATATAATTGGAAAATGGCAGGCGATCCTAGGTATGAAGAGTCCCTTCACAACCCATACCCTGATTATCATTGGCTGCGGACAGTTAAAACCACCAAGGAGTCTCTTATCATCATCTCGCCAAGTGTGGCTGACCTAGACCCGTATGACAAATCCCTTCATTCAAGGATTTTCCCTGGGGGGAAATGCACGGGTCTAACAGTCTCTTCAACCTACTGCTCGACCAACCATGACTACACCATCTGGATGCCTGAAAAAGCAGGGCTCGGGACATCTTGTGACATCTTCACCAATAGTAAAGGGAAGAGAGCGTCTAAAGGAGGCAAGACTTGTGGATTTGTGGACGAGAGAGGTTTGTATAAGTCCTTGAAAGGAGCTTGTAAGCTCAAGCTGTGCGGAGTTTCTGGGCTTAGACTTATGGATGGAACTTGGGTTGCGATTCAGACATTGGATGAAACCAAATGGTGCTCTCCTGATCAACTGGTGAATCTGCATGACTTCCACTCGGATGAGCTTGAGCATCTTGTTGTAGAGGAGTTGGTTAGAAAGAGGGAGGAATGTCTGGATGCATTAGAATCCATCATGACCACCAAATCAGTAAGCTTCAGACGTCTAAGCCACCTGAGAAAACTAGTTCCTGGGTTTGGGAAGGCATACACCATATTCAACAAAACCCTAATGGAGGCCGATGCCCACTACAAGTCCGTTCGGACTTGGAGCGAGATCATCCCCTCAAAAGGGTGTTTGAGAGTAGGGGGGAGATGTCATCCTCATGTAAATGGAGTATTTTTCAATGGCATCATTCTAGGTCCGGACGGGCATGTGTTGATCCCAGAAATGCAGTCATCCCTTCTCCAACAACATGTGGAACTGTTGGAGTCCTCTGTGATCCCCCTCATGCACCCCCTGGCAGATCCTTCAGCAGTTTTCAAAGATGGTGACGAGGCAGAGGATTTTGTTGAGGTTCATCTCCCAGATGTTCACAAACAGATCTCAGGGGTGGACCTAGGCATCCCAAGCTGGGGAAAGTATATGCTGATGATTGCAGGTGCTCTAACGACTCTAATGCTGTTCAACACCTCTACAATGGATACCGACAAAATTGTATTCAAAGTCAATAACCAGGTTGTCTCTCTAAAACCTGAAATTATTGTAGATCAATATGAGTACAAATACCCGGCTATCAAAGACTTAAAAAAGCCCAGTATCTCCCTGGGAAAAGCTCCTGATTTGAACAAGGCGTATAAGTCAATTTTGTCCGGTATGAATGCAGCTAAGCTCGACCCTGACGATGTGTGCTCTTACTTGGCAGCTGCAATGCAGTTCTTTGAAGGAACATGTCCAGAAGACTGGACTAGCTATGGAATCTTGATTGCAAGGAAAGGAGACAAGATAACTCCAAACTCTCTCGTAGACATAAAACGTACAGATGTAGAAGGGAACTGGGCTCTAACAGGAGGAATGGAGTTGACTAGGGATCCCACCATTCCAGAACATGCATCTTTGGTTGGTCTTCTCCTGAGTTTGTATCGATTGAGCAAAATATCCGGACAGAACACAGGCAATTATAAGACAAATATCTCTGATCGTATAGAGCAGATTTTTGAGACGGCCCCCTTTGTGAAGATCGTGGAACATCACACTTTGATGACAACTCACAAAATGTGCGCTAACTGGAGCACCATACCGAACTTTAGATTCCTAGCCGGAACTTA
			TGACATGTTTTTCTCTCGGATTGAACATCTATATTCAGCAATCAGAGTGGGTACAGTTGTCACTGCTTACGAGGACTGCTCAGGGCTAGTATCTTTTACAGGTTTTATCAAGCAGATAAACCTTACAGCAAAGGAAGCAATACTTTATTTCTTCCACAAAAATTTTGAGGGAGAGATAAGAAGAATGTTTGAGCCGGGACAGGAAACTGCAGTCCCTCACTCCTATTTCATCCATTTCCGGTCTTTGGGCCTGAGTGGGAAATCTCCATATTCGTCAAGTGCAGTTGGTCACGTGTTCAACCTCATTCACTTTGTTGGATGCTATATGGGTCAAGTGAGGTCTTTGAATGCAACGGTTATTGCCACATGTGCTCCACATGAGATGTCTGTTCTCGGGGGTTATTTGGGGGAGGAGTTCTTTGGCAAGGGGACTTTTGAGAGAAGATTCTTCAGAAACGAGAAGGAACTTCAGGACTATGAAGCAGCAGAGTTGACAAAGACTGAGGTCGCTCTGGCAGACGACGGAACAGTCAATTCTGACGACGAAGACTACTTCTCTGGTGAAACCAGGAGTCCAGAGGCGGTCTATACTCGGATCATGATCAATGGGGGCCGACTCAAAAGATCACATATAAGAAGGTATGTATCAGTCAGTTCCAATCATCAAGCTCGCCCCAATTCATTTGCTGAATTTCTAAACAAGACATATTCTAACGACCCGTAGGGAGTCGAACTTCAAGATTGTCAACAATAATAAATTGTTTAACTCCTCCACGAAAAAAACTAACACCCCTCCTTTTGAACCATCCCA-
		</sequence>
		<sequence>
			<taxon idref="rNH03_92.9_42.963_71.078"/>
			TTCCCTATCTACACAATACCAGACAAGCTAGGTCCTTGGAGTCCTATCGACATACATCATCTCAGTTGTCCCAATAATCTTGTTGTGGAAGACGAGGGGTGTAATAGTCTGTCGGGGTTTTCTTACATGGAACTAAAAGTGGGATACATCTCTGCCATAAAAGTGAACGGGTTCACTTGTACTGGTGTCGTGACGGAAGCCGAGACCTACACTAACTTCGTCGGTTATGTCACCACCACATTCAAGAGAAAACACTTTCGCCCGATGCCCGATGCATGTAGATCCGCATACAATTGGAAAATGGCAGGCGATCCTAGGTATGAAGAGTCCCTTCACAACCCATACCCTGATTATCATTGGCTGCGGACAGTTAAAACCACCAAGGAGTCTCTTATCATCATCTCGCCAAGTGTGGCTGACCTAGACCCGTATGACAAATCCCTTCATTCAAGGATTTTTCCTGGGGGGAAATGCACGGGTCTAACAGTCTCTTCCACCTACTGCTCGACCAACCATGACTACACCATCTGGATGCCTGAAAAAGCAGGGCTCGGGACATCTTGTGACATCTTCACCAATAGTAAAGGGAAGAGAGCATCTAAAGGAGGCAAGACTTGTGGATTTGTGGACGAGAGAGGTTTGTATAAGTCCTTGAAAGGAGCTTGTAAGCTCAAACTGTGCGGAGTTTCTGGGCTTAGACTTATGGATGGAACTTGGGTTGCGATTCAGACATTGGATGAAACCAAATGGTGCTCTCCTGATCAACTGGTGAATCTGCATGACTTCCACTCGGATGAGCTTGAGCATCTTGTTGTAGAGGAGTTGGTTAGAAAGAGGGAGGAATGTCTGGATGCATTAGAATCCATCATGACCACCAAATCAGTAAGCTTCAGACGTCTAAGCCACCTGAGAAAACTAGTTCCTGGGTTTGGGAAGGCATACACCATATTCAACAAAACCCTAATGGAGGCCGATGCCCACTACAAGTCCGTTCGGACTTGGAGCGAGATCATCCCCTCAAAAGGGTGTTTGAGAGTAGGGGGGAGATGTCATCCTCATGTAAATGGAGTATTTTTCAATGGCATCATTCTAGGTCCGGACGGGCATGTGTTGATCCCAGAAATGCAGTCATCCCTTCTCCAACAACATGTGGAACTGTTGGAGTCCTCTGTGATCCCCCTCATGCACCCCCTGGCAGATCCTTCAGCAGTTTTCAAAGATGGTGACGAGGCAGAGGATTTTGTTGAGGTTCATCTCCCAGATGTTCACAAACAGATCTCAGGGGTGGACCTAGGCCTCCCAAGCTGGGGAAAGTATATGCTGATGATTGCAGGTGCTCTAACGACTCTAATGCTGTTCAACACCTCTACAATGGATACCGACAAAATTGTATTCAAAGTCAATAACCAGGTTGTCTCTCTAAAACCTGAAATTATTGTGGATCAATATGAGTACAAATACCCGGCTATCAAAGACTTAAAAAAGCCCAGTATCTCCCTGGGAAAAGCTCCTGATTTGAACAAGGCGTATAAGTCAATTTTGTCCGGTATGAATGCAGCTAAGCTCGACCCTGACGATGTGTGCTCTTACTTGGCAGCTGCAATGCAGTTCTTTGAAGGAACATGTCCAGAAGACTGGACTAGCTATGGAATCTTGATTGCAAGGAAAGGAGACAAGATAACTCCAAACTCTCTCGTAGACATAAAACGTACAGATGTAGAAGGGAACTGGGCTCTAACAGGAGGAATGGAGTTGACTAGGGATCCCACCATTCCAGAACATGCATCTTTGGTTGGTCTTCTCCTGAGTTTGTATCGATTGAGCAAAATATCCGGACAGAACACAGGCAATTATAAGACAAATATCTCTGATCGTATAGAGCAGATTTTTGAGACGGCCCCCTTTGTGAAGATCGTGGAACATCACACTTTGATGACAACTCACAAAATGTGCGCTAACTGGAGCACCATACCGAACTTTAGATTCCTAGCCGGAACTTA
			TGACATGTTTTTCTCTCGGATTGAACATCTATATTCAGCAATCAGAGTGGGTACAGTTGTCACTGCTTACGAGGACTGCTCAGGGCTAGTATCCTTTACAGGTTTTATAAAGCAGATAAACCTTACAGCAAAGGAAGCAATACTTTATTTCTTCCACAAAAATTTTGAGGGAGAGATAAGAAGAATGTTTGAGCCGGGACAGGAAACTGCAGTCCCTCACTCCTATTTCATCCATTTCCGGTCTTTGGGCCTGAGTGGGAAATCTCCATATTCGTCAAGTGCAGTTGGTCACGTGTTCAACCTCATTCACTTTGTTGGATGCTATATGGGTCAAGTGAGGTCTTTGAATGCAACGGTTATTGCCACATGTGCTCCACATGAGATGTCTGTTCTCGGGGGTTATTTGGGGGAGGAGTTCTTTGGCAAGGGGACTTTTGAGAGAAGATTCTTCAGAAACGAGAAGGAACTTCAGGACTATGAAGCAGCAGAGTTGACAAAGACTGAGGTCGCTCTGGCAGACGACGGAACAGTCAATTCTGACGATGAAGACTACTTCTCTGGTGAAACCAGGAGTCCAGAGGCGGTCTATACTCGGATCATGATCAATGGGGGCCGACTCAAAAGATCACATATAAGAAGGTATGTATCAGTCAGTTCCAATCATCAAGCTCGCCCCAATTCATTTGCTGAATTTCTAAACAAGACATATTCTAACGACCCGTAGGGAGTCGAACTTCAAGATTGTCAACAATAATAAATTGTTTAATTCCTCCACGAAAAAAACTAACACCCCTCCTTTTGAACCATCCCA-
		</sequence>
		<sequence>
			<taxon idref="rNJ02_94.3_39.088_74.799"/>
			TTCCCTATTTACACAATACCAGACAAGCTARGTCCTTGGAGTCCTATCGACATACATCATCTCAGTTGTCCCAATAATCTTGTTGTGGAAGACGAGGGGTGTAATAGTCTGTCGGGGTTTTCTTACATGGAACTAAAAGTAGGATACATCTCTGCCATAAAAGTGAACGGGTTCACTTGTACTGGTGTCGTGACGGAAGCCGAGACCTACACTAACTTCGTTGGTTATGTCACCACCACATTCAAGAGAAAACACTTTCGCCCGATGCCCGATGCATGTAGATCCGCATACAATTGGAAAATGGCAGGCGATCCTAGGTATGAAGAGTCCCTTCACAACCCATACCCTGATTATCATTGGCTGCGGACAGTTAAAACCACCAAGGAGTCTCTTATCATCATCTCGCCAAGTGTGGCTGACCTAGACCCGTATGACAAATCCCTTCATTCAAGGATTTTCCCTGGGGGGAAATGCACGGGTCTAACAGTCTCTTCCACCTACTGCTCGACCAACCATGACTACACCATCTGGATGCCTGAAAAAGCAGGGCTCGGGACATCTTGTGACATCTTCACCAATAGTAAAGGGAAGAGAGCGTCTAAAGGAGGCAAGACTTGTGGATTTGTGGACGAGAGAGGTTTGTATAAGTCTTTGAAAGGAGCTTGTAAGCTCAAGCTGTGCGGAGTTTCTGGGCTTAGACTTATGGATGGAACTTGGGTTGCGATTCAGACATTGGATGAAACCAAATGGTGCTCTCCTGATCAACTGGTGAATCTGCATGACTTCCACTCGGATGAGCTTGAGCATCTTGTTGTAGAGGAGTTGGTTAGAAAGAGGGAGGAATGTCTGGATGCATTAGAATCCATCATGACCACCAAATCAGTAAGCTTCAGACGTCTAAGCCACCTGAGAAAACTAGTTCCTGGGTTTGGGAAGGCATACACCATATTCAACAAAACCCTAATGGAGGCCGATGCCCACTACAAGTCCGTTCGGACTTGGAGCGAGATCATCCCCTCAAAAGGGTGTTTGAGAGTAGGGGGGAGATGTCATCCTCATGTAAATGGAGTATTTTTCAATGGCATCATTCTAGGTCCGGACGGGCATGTGTTGATCCCAGAAATGCAGTCATCCCTTCTCCAACAACATGTGGAACTGTTGGAGTCCTCTATGATCCCCCTCATGCACCCCCTGGCAGATCCTTCAGTAGTTTTCAAAGATGGTGACGAGGCAGAGGATTTTGTTGAGGTTCATCTCCCAGATGTTCACAAACAGATCTCAGGGGTGGACCTAGGCCTCCCAAGCTGGGGAAAGTATATGCTGATGATTGCAGGTGCTCTAACGACTCTAATGCTGTTC--------------------------------------------------------CTCTCTAAAACCTGAAATTATTGTAGATCAATATGAGTACAAATACCCGGCTATCAAAGACTTAAAAAAGCCCAGTATCTCCCTGGGAAAAGCCCCTGATTTGAACAAGGCGTATAAGTCAATTTTGTCCGGTATGAATGCAGCTAAGCTCGACCCTGACGATGTGTGCTCTTACTTGGCAGCTGCAATGCAGTTCTTTGAAGGAACCTGTCCAGAAGACTGGACTAGCTATGGAATCTTGATTGCAAGGAAAGGAGACAAGATAACTCCAAACTCTCTCGTAGACATAAAACGTACAGATGTAGAAGGGAACTGGGCTCTAACAGGAGGAATGGAGTTGACTAGGGATCCCACCATTCCAGAACATGCATCTTTGGTTGGTCTTCTCCTGAGTTTGTATCGATTGAGCAAAATATCCGGACAGAACACAGGCAATTATAAGACAAATATCTCTGATCGTATAGAGCAGATTTTTGAGACGGCCCCCTTTGTGAAGATCGTGGAACATCACACTTTGATGACAACTCACAAAATGTGCGCTAACTGGAGCACCATACCGAACTTTAGATTCCTAGCCGGAACTTA
			TGACATGTTTTTCTCTCGGATTGAACATCTATATTCAGCAATCAGAGTGGGTACAGTTGTCACTGCTTACGAGGACTGCTCAGGGCTAGTATCTTTTACAGGTTTTATAAAGCAGATAAACCTTACAGCAAAGGAAGCAATACTTTATTTCTTCCACAAAAATTTTGAGGGAGAGATAAGAAGAATGTTTGAGCCGGGACAGGAAACTGCAGTCCCTCACTCCTATTTCATCCATTTCCGGTCTTTGGGCCTGAGTGGAAAATCTCCATATTCGTCAAGTGCAGTTGGTCACGTGTTCAACCTCATTCACTTTGTTGGATGCTATATGGGTCAAGTGAGGTCTTTGAATGCAACGGTTATTGCCACATGTGCTCCACATGAGATGTCTGTTCTCGGGGGTTATTTGGGGGAGGAGTTCTTTGGCAAGGGGACTTTTGAGAGAAGATTCTTCAGAAACGAGAAGGAACTTCAGGACTATGAAGCAGCAGAGTTGACAAAGACTGAGGTCGCTCTGGCAGACGACGGAACAGTCAATTCTGACGACGAAGACTACTTCTCTGGTGAAACCAGGAGTCCAGAGGCGGTCTATACTCGGATCATGATCAATGGGGGCCGACTCAAAAGATCACATATAAGAAGGTATGTATCAGTCAGTTCCAATCATCAAGCTCGCCCCAATTCATTTGCTGAATTTCTAAACAAGACATATTCTAACGACCCGTAGGGAGTCGAACTTCAAGATTGTCAACAATAATAAATTGTTTAACTCCTCCACGAAAAAAACTAACACCCCTCCTTTTGAACCATCCCA-
		</sequence>
		<sequence>
			<taxon idref="rNJ08_03.4_41.100_74.665"/>
			TTCCCTATCTACACAATACCAGACAAGCTAGGTCCTTGGAGTCCTATCGACATACATCATCTCAGTTGTCCCAATAATCTTGTTGTGGAAGACGAGGGGTGTAATAGTCTGTCGGGGTTTTCTTACATGGAACTAAAAGTGGGATACATCTCTGCCATAAAAGTGAACGGGTTCACTTGTACTGGTGTCGTGACGGAAGCCGAGACCTACACTAACTTCGTTGGTTATGTCACCACCACATTTAAGAGAAAACACTTTCGCCCGATGCCCGATGCATGTAGATCCGCATATAATTGGAAAATGGCAGGCGATCCTAGGTATGAAGAGTCCCTTCACAACCCATACCCTGATTATCATTGGCTGCGGACAGTTAAAACCACCAAGGAGTCTCTTATCATCATCTCGCCAAGTGTGGCTGACCTAGACCCGTATGACAAATCCCTTCATTCAAGGATTTTCCCTGGGGGGAAATGCACGGGTCTAACAGTCTCTTCAACTTACTGCTCGACCAACCATGACTACACCATCTGGATGCCTGAAAAAGCAGGGCTCGGGACATCTTGTGACATCTTCACCAATAGTAAAGGGAAGAGAGCGTCTAAAGGAGGCAAGACTTGTGGATTTGTGGACGAGAGAGGTTTGTATAAGTCCTTGAAAGGAGCTTGTAAGCTCAAGCTGTGCGGAGTTTCTGGGCTTAGACTTATGGATGGAACTTGGGTTGCGATTCAGACATTGGATGAAACCAAATGGTGCTCTCCTGATCAACTGGTGAATCTGCATGACTTCCACTCGGATGAGCTTGAGCATCTTGTTGTAGAGGAGTTGGTTAGAAAGAGGGAGGAATGTCTGGATGCATTAGAATCCATCATGACCACCAAATCAGTAAGCTTCAGACGTCTAAGCCACCTGAGAAAACTAGTTCCTGGGTTTGGGAAGGCATACACCATATTCAACAAAACCCTAATGGAGGCCGATGCCCACTACAAGTCCGTTCGGACTTGGAGCGAGATCATCCCCTCAAAAGGGTGTTTGAGAGTAGGGGGGAGATGTCATCCTCATGTAAATGGAGTATTTTTCAATGGCATCATTCTAGGTCCGGACGGGCATGTGTTGATCCCAGAAATGCAGTCATCCCTTCTCCAACAACATGTGGAACTGCTGGAGTCCTCTGTGATCCCCCTCATGCACCCCCTGGCAGATCCTTCAGCAGTTTTCAAAGATGGTGACGAGGCAGAGGATTTTGTTGAGGTTCATCTCCCAGATGTTCACAAACAGATCTCAGGGGTGGACCTAGGCCTCCCAAGCTGGGGAAAGTATATGCTGATGATTGCAGGTGCTCTAACGACTCTAATGCTGTTCAACACCTCTACAATGGATACCGACAAAATTGTATTCAAAGTCAATAACCAGGTTGTCTCTCTAAAACCTGAAATTATTGTAGATCAATATGAGTACAAATACCCGGCTATCAAAGACTTAAAAAAGCCCAGTATCTCCCTGGGAAAAGCTCCTGATTTGAACAAGGCGTATAAGTCAATTTTGTCCGGTATGAATGCAGCTAAGCTCGACCCTGACGATGTGTGCTCTTACTTGGCAGCTGCAATGCAGTTCTTTGAAGGAACATGTCCAGAAGACTGGACTAGCTATGGAATCTTGATTGCAAGGAAAGGAGACAAGATAACTCCAAACTCTCTCGTAGACATAAAACGTACAGATGTAGAAGGGAACTGGGCTCTAACAGGAGGAATGGAGTTGACTAGGGATCCCACCATTCCAGAACATGCATCTTTGGTTGGTCTTCTCCTGAGTTTGTATCGATTGAGCAAAATATCCGGACAGAACACAGGCAATTATAAGACAAATATCTCTGATCGTATAGAGCAGATTTTTGAGACGGCCCCTTTTGTGAAGATCGTGGAACATCACACTTTGATGACAACTCACAAAATGTGCGCTAACTGGAGCACCATACCGAACTTTAGATTCCTAGCCGGAACTTA
			TGACATGTTTTTCTCTCGGATTGAACATCTATATTCAGCAATCAGAGTGGGTACAGTTGTCACTGCTTACGAGGACTGCTCAGGGCTAGTGTCTTTTACAGGTTTTATCAAGCAGATAAACCTTACAGCAAAGGAAGCAATACTTTATTTCTTCCACAAAAATTTTGAGGGAGAGATAAGAAGAATGTTTGAGCCGGGACAGGAAACTGCAGTCCCTCACTCCTATTTCATCCATTTCCGGTCTTTGGGCCTGAGTGGGAAATCTCCATATTCGTCAAGTGCAGTTGGTCACGTGTTCAACCTCATTCACTTTGTTGGATGCTATATGGGTCAAGTGAGGTCTTTGAATGCAACGGTTATTGCCACATGTGCTCCACATGAGATGTCTGTTCTCGGGGGTTATTTGGGGGAGGAGTTCTTTGGCAAGGGGACTTTTGAGAGAAGATTCTTCAGAAACGAGAAGGAACTTCAGGACTATGAAGCAGCAGAGTTGACAAAGACTGAGGTCGCTCTGGCAGACGACGGAACAGTCAATTCTGACGACGAAGACTACTTCTCTGGTGAAACCAGGAGTCCAGAGGCGGTCTATACTCGGATCATGATCAATGGGGGCCGACTCAAAAGATCGCATATAAGAAGGTATGTATCAGTCAGTTCCAATCATCAAGCTCGCCCCAATTCATTTGCTGAATTTCTAAACAAGACATATTCTAACGACCCGTAGGGAGTCGAACTTCAAGATTGTCAACAATACTAAATTGTTTAACTCCTCCACGAAAAAAACTAACACCCCTCCTTTTGAACCATCCCA-
		</sequence>
		<sequence>
			<taxon idref="rNJ10_03.5_39.955_74.776"/>
			---CCTATTTACACAATACCAGACAAGCTGGGTCCTTGGAGTCCTATCGACATACATCATCTCAGTTGTCCCAATAATCTTGTTGTGGAAGACGAGGGGTGTAATAGTCTGTCGGGGTTTTCTTACATGGAACTAAAAGTGGGATACATCTCTGCCATAAAAGTGAACGGGTTCACTTGTACTGGTGTCGTGACGGAAGCCGAGACCTACACTAACTTCGTTGGTTATGTCACCACCACATTCAAGAGAAAACACTTTCGCCCGATGCCCGATGCATGTAGATCCGCATACAATTGGAAAATGGCAGGCGATCCTAGGTATGAAGAGTCCCTTCACAACCCATACCCTGATTATCATTGGCTGCGGACAGTTAAAACCACCAAGGAGTCTCTTATCATCATCTCGCCAAGTGTGGCTGACCTAGACCCGTATGACAAATCCCTTCATTCAAGGATTTTCCCTGGGGGGAAATGCAAGGGTCTAACAGTCTCTTCCACCTACTGCTCGACCAACCATGACTACACCATCTGGATGCCTGAAAAAGCAGGGCTCGGGACATCTTGTGACATCTTCACCAATAGTAAAGGGAAGAGAGCGTCTAAAGGAGGCAAGACTTGTGGATTTGTGGACGAGAGAGGTTTGTATAAGTCTTTGAAAGGAGCTTGTAAGCTCAAGCTGTGCGGAGTTTCTGGGCTTAGACTTATGGATGGAACTTGGGTTGCGATTCAGACGTTGGATGAAACCAAATGGTGCTCTCCTGATCAACTGGTGAATCTGCATGACTTCCACTCGGATGAGCTTGAGCATCTTGTTGTAGAGGAGTTGGTTAGAAAGAGGGAGGAATGTCTGGATGCATTAGAATCCATCATGACCACCAAATCAGTAAGCTTCAGACGTCTAAGCCACCTGAGAAAACTAGTTCCTGGGTTTGGGAAGGCATACACCATATTCAACAAAACCCTAATGGAGGCCGATGCCCACTACAAGTCCGTTCGGACTTGGAGCGAGATCATCCCCTCAAAAGGGTGTTTGAGAGTAGGGGGGAGATGTCATCCTCATGTAAATGGAGTATTTTTCAATGGCATCATTCTAGGTCCGGACGGGCATGTGTTGATCCCAGAAATGCAGTCATCCCTTCTCCAACAACATGTGGAACTGTTGGAGTCCTCTGTGATCCCCCTCATGCACCCCCTGGCAGATCCTTCTGCAGTTTTCAAAGATGGTGACGAGGCAGAGGATTTTGTTGAGGTTCATCTCCCAGATGTTCACAAACAGATCTCAGGGGTGGACCTAGGCCTCCCAAGCTGGGGAAAGTATATGCTGATGATTGCAGGTGCTCTAACGACTCTAATGCTGTTCAACACCTCTACAATGGATACTGACAAAATTGTATTCAAAGTCAATAACCAGGTTGTCTCTCTAAAACCTGAAATTATTGTAGATCAATATGAGTACAAATACCCGGCTATCAAAGACTTAAAAAAGCCCAGTATCTCCCTGGGAAAAGCCCCTGATTTGAACAAGGCGTATAAGTCAATTTTGTCCGGTATGAATGCAGCTAAGCTCGACCCTGACGATGTGTGCTCTTACTTGGCAGCTGCAATGCAGTTCTTTGAAGGAACCTGTCCAGAAGACTGGACTAGCTATGGAATCTTGATTGCAAGGAAAGGAGACAAGATAACTCCAAACTCTCTCGTAGATATAAAACGTACAGATGTAGAAGGGAACTGGGCTCTAACAGGAGGAATGGAGTTGACTAGGGATCCCACCATTCCAGAACATGCATCTTTGGTTGGTCTTCTCCTGAGTTTGTATCGATTGAGCAAAATATCCGGACAGAACACAGGCAATTATAAGACAAATATCTCTGATCGTATAGAGCAGATTTTTGAGACGGCCCCCTTTGTGAAGATCGTGGAACATCACACTTTGATGACAACTCACAAAATGTGCGCTAACTGGAGCACCATACCGAACTTTAGATTCCTAGCCGGAACTTA
			TGACATGTTTTTCTCTCGGATTGAACATCTATATTCAGCAATCAGAGTGGGTACAGTTGTCACTGCTTACGAGGACTGCTCAGGGCTAGTATCTTTCACAGGTTTTATAAAGCAGATAAACCTTACAGCAAAGGAAGCAATACTTTATTTCTTCCACAAAAATTTTGAGGGAGAGATAAGAAGAATGTTTGAGCCGGGACAGGAAACTGCAGTCCCTCACTCCTATTTCATCCATTTCCGGTCTTTGGGCCTGAGTGGGAAATCTCCATATTCGTCAAGTGCAGTTGGTCACGTGTTCAACCTCATTCACTTTGTTGGATGCTATATGGGTCAAGTGAGGTCTTTGAATGCAACGGTTATTGCCACATGTGCTCCACATGAGATGTCTGTTCTCGGGGGTTATTTGGGGGAGGAGTTCTTTGGCAAGGGGACTTTTGAGAGAAGATTCTTCAGAAACGAGAAGGAACTTCAGGACTATGAAGCAGCAGAGTTGACAAAGACTGAGGTCGCTCTGGCAGACGACGGAACAGTCAATTCTGACGACGAAGACTACTTCTCTGGTGAAACCAGGAGTCCAGAGGCGGTCTATACTCGGATCATGATCAATGGGGGCCGACTCAAAAGATCACATATAAGAAGGTATGTATCAGTCAGTTCCAATCATCAAGCTCGCCCCAATTCATTTGCTGAATTTCTAAACAAGACATATTCTAACGACCCGTAGGGAGTCGAACTTCAAGATTGTCAACAATAATAAATTGTTTAACTCCTCCACGAAAAAAACTAACACCCCTCCTTTTGAACCATCCCC-
		</sequence>
		<sequence>
			<taxon idref="rPA04_04.5_41.537_75.961"/>
			-------------------------------------------CTATCGACATACATCATCTCAGTTGTCCCAATAATCTTGTTGTGGAAGACGAGGGGTGTAATAGTCTGTCGGGGTTTTCTTACATGGAACTAAAAGTGGGATACATCTCTGCCATAAAAGTGAACGGGTTCACTTGTACTGGTGTCGTGACGGAAGCCGAGACCTACACTAACTTCGTTGGTTATGTCACCACCACATTCAAGAGAAAACACTTTCGCCCGATGCCCGATGCATGTAGATCCGCATATAATTGGAAAATTGCAGGCGATCCTAGGTATGAAGAGTCCCTTCACAACCCATACCCTGATTATCATTGGCTGCGGACAGTTAAAACCACCAAGGAGTCTCTTATCATCATCTCTCCAAGTGTGGCTGACCTAGACCCGTATGACAAATCCCTTCATTCAAGGATTTTCCCTGGGGGGAAATGCACGGGTCTAACAGTCTCTTCAACCTACTGCTCGACCAACCATGACTACACCATCTGGATGCCTGAAAAAGCAGGGCTCGGGACATCTTGTGACATCTTCACCAATAGTAAAGGGAAGAGAGCGTCTAAAGGAGGCAAGACTTGTGGATTTGTGGACGAGAGAGGTTTGTATAAGTCCTTGAAAGGAGCTTGTAAGCTCAAGCTGTGCGGAGTTTCTGGGCTTAGACTTATGGATGGAACTTGGGTTGCGATTCAGACATTGGATGAAACCAAATGGTGCTCTCCTGATCAACTGGTGAATCTGCATGACTTCCACTCGGATGAGCTTGAGCATCTTGTTGTAGAGGAGTTGGTTAGAAAGAGGGAGGAATGTCTGGATGCATTAGAATCCATCATGACCACCAAATCAGTAAGCTTCAGACGTCTAAGCCACCTGAGAAAACTAGTTCCTGGGTTTGGGAAGGCATACACCATATTCAACAAAACCCTAATGGAGGCCGATGCCCACTACAAGTCCGTTCGGACTTGGAGCGAGATCATCCCCTCAAAAGGGTGTTTGAGAGTAGGGGGGAGATGTCATCCTCATGTAAATGGAGTATTTTTCAATGGCATCATTCTAGGTCCGGACGGGCATGTGTTGATCCCAGAAATGCAGTCATCCCTTCTCCAACAACATGTGGAACTGTTGGAGTCCTCTGTGATCCCCCTCATGCACCCCCTGGCAGATCCTTCAGCAGTTTTCAAAGATGGTGACGAGGCAGAGGATTTTGTTGAGGTTCATCTCCCAGATGTTCACAAACAGATCTCAGGGGTGGACCTAGGCCTCCCAAGCTGGGGAAAGTATATGCTGATGATTGCAGGTGCTCTAACGACTCTAATGCTGTTCAACACCTCTACAATGGATACCGACAAAATTGTGTTCAAAGTCAATAACCAGGTTGTCTCTCTAAAACCTGAAATTATTGTAGATCAATATGAGTACAAATACCCGGCTATCAAAGACTTAAAAAAGCCCAGTATCTCCCTGGGAAAAGCTCCTGATTTGAACAAGGCGTATAAGTCAATTTTGTCCGGTATGAATGCAGCTAAGCTCGACCCTGACGATGTGTGCTCTTACTTGGCAGCTGCAATGCAGTTCTTTGAAGGAACATGTCCAGAAGACTGGACTAGCTATGGAATCTTGATTGCAAGGAAAGGAGACAAGATAACTCCAAACTCTCTCGTAGACATAAAACGTACAGATGTAGAAGGGAACTGGGCTCTAACAGGAGGAATGGAGTTGACTAGGGATCCCACCATTCCAGAACATGCATCTTTGGTTGGTCTTCTCCTGAGTTTGTATCGATTGAGCAAAATATCCGGACAGAACACAGGCAATTATAAGACAAATATCTCTGATCGTATAGAGCAGATTTTTGAGACGGCCCCCTTTGTGAAGATCGTGGAACATCACACTTTGATGACAACTCACAAAATGTGCGCTAACTGGAGCACCATACCGAACTTTAGATTCCTAGCCGGAACTTA
			TGACATGTTTTTCTCTCGGATTGAACATCTATATTCAGCAATCAGAGTGGGTACAGTTGTCACTGCTTACGAGGACTGCTCAGGGCTAGTATCTTTTACAGGTTTTATAAAGCAGATAAACCTTACAGCAAAGGAAGCAATACTTTATTTCTTCCACAAAAATTTTGAGGGAGAGATAAGAAGAATGTTTGAGCCGGGACAGGAAACTGCAGTCCCTCACTCCTATTTCATCCATTTCCGGTCTTTGGGCCTGAGTGGGAAATCTCCATATTCGTCGAGTGCAGTTGGTCACGTGTTCAACCTCATTCACTTTGTTGGATGCTATATGGGTCAAGTGAGGTCTTTGAATGCAACGGTTATTGCCACATGTGCTCCACATGAGATGTCTGTTCTCGGGGGTTATTTGGGGGAGGAGTTCTTTGGCAAGGGGACTTTTGAGAGAAGATTCTTCAGAAACGAGAAGGAACTTCAGGACTATGAAGCAGCAGAGTTGACAAAGACTGAGGTCGCTCTGGCAGACGACGGAACAGTCAATTCTGACGACGAAGACTACTTCTCTGGTGAAACCAGGAGTCCAGAGGCGGTCTATACTCGGATCATGATCAATGGGGGCCGACTCAAAAAATCACATATAAGAAGGTATGTATCAGTCAGTTCCAATCATCAAGCTCGCCCCAATTCATTTGCTGAATTTCTAAACAAGACATATTCTAACGACCCGTAGGGAGTCGAACTTCAAGATTGTCAACAATAATAAATTGTTTAACTCCTCCACGAAAAAAACTAACACCCCTCCTTTTGAACCATCCCA-
		</sequence>
		<sequence>
			<taxon idref="rTN02_03.4_36.310_82.188"/>
			TTCCCTATCTACACAATACCAGACAAGCTAGGTCCTTGGAGTCCTATCGACATACATCATCTCAGTTGTCCCAATAATCTTGTTGTGGAAGACGAGGGGTGTAATAGTCTGTCGGGGTTTTCTTATATGGAACTAAAAGTGGGATACATCTCTGCCATAAAAGTGAACGGGTTCACTTGTACTGGTGTCGTGACGGAAGCCGAAACCTACACTAACTTCGTTGGTTATGTTACCACCACATTCAAGAGAAAACACTTTCGCCCGATGCCCGATGCATGTAGATCCGCATACAATTGGAAAATGGCAGGCGATCCTAGGTATGAAGAGTCCCTTCACAACCCATACCCTGATTATCATTGGCTGCGGACAGTTAAAACCACCAAGGAGTCTCTTATCATCATCTCGCCAAGTGTGGCTGACCTAGACCCGTATGACAAATCCCTTCATTCAAGGATTTTTCCTGGGGGGAAATGCACGGGTCTAACAGTCTCTTCCACCTACTGCTCGACCAACCATGACTACACCATCTGGATGCCTGAAAAAGCAGGGCTCGGGACATCTTGTGACATCTTCACCAATAGTAAAGGGAAGAGAGCGTCTAAAGGAGGCAAGACTTGTGGATTTGTGGACGAGAGAGGTTTGTATAAGTCCTTGAAAGGAGCTTGTAAGCTCAAGCTGTGCGGAGTTTCTGGGCTTAGACTTATGGATGGAACTTGGGTTGCGATTCAGACATTGGATGAAACCAAATGGTGCTCTCCTGATCAACTGGTGAATCTGCATGACTTCCACTCGGATGAGCTTGAGCATCTTGTTGTAGAGGAGTTGGTTAGAAAGAGGGAGGAATGTCTGGATGCATTAGAATCCATCATGACCACCAAATCAGTAAGCTTCAGACGTCTAAGCCACCTGAGAAAACTAGTTCCTGGGTTTGGGAAGGCATACACCATATTCAACAAAACCCTAATGGAGGCCGATGCCCACTACAAGTCCGTTCGGACTTGGAGCGAGATCATCCCCTCAAAAGGGTGTTTGAGAGTAGGGGGGAGATGTCATCCTCATGTAAATGGAGTATTTTTCAATGGCATCATTCTAGGTCCGGACGGGCATGTGTTGATCCCAGAAATGCAGTCATCCCTTCTCCAACAACATGTGGAACTGTTGGAGTCCTCTGTGATCCCCCTCATGCACCCCCTGGCAGATCCTTCAGCAGTTTTCAAAGATGGTGACGAGGCAGAGGATTTTGTTGAGGTTCATCTCCCAGATGTTCACAAACAGATCTCAGGGGTGGACCTAGGCCTCCCAAGCTGGGGAAAGTATATGCTGATGATTGCAGGTGCTCTAACGACTCTAATGCTGTTCAACACCTCTACAATGGATGCCGACAAAATTGTATTCAAAGTCAATAACCAGGTTGTCTCTCTAAAACCTGAAATTATTGTAGATCAATATGAGTACAAATACCCGGCTATCAAAGACTTAAAAAAGCCCAGTATCTCCCTGGGAAAAGCTCCTGATTTGAACAAGGCGTATAAGTCAATTTTGTCCGGTATGAATGCAGCTAAGCTCGACCCTGACGATGTGTGCTCTTACTTGGCAGCTGCAATGCAGTTCTTTGAAGGAACATGTCCAGAAGACTGGACTAGCTATGGAATCTTGATTGCAAGGAAAGGAGACAAGATAACTCCAAACTCTCTCGTAGACATAAAACGTACAGATGTAGAAGGGAACTGGGCTCTAACAGGAGGAATGGAGTTGACTAGGGATCCCACCATTCCAGAACATGCATCTTTGGTCGGTCTTCTCCTGAGTTTGTATCGATTGAGCAAAATATCCGGACAGAACACAGGCAATTACAAGACAAATATCTCTGATCGTATAGAGCAGATTTTTGAGACGGCCCCCTTTGTGAAGATCGTGGAACATCACACTTTGATGACAACTCACAAAATGTGCGCTAACTGGAGCACCATACCGAACTTTAGATTCCTAGCCGGAACTTA
			TGACATGTTTTTCTCTCGGATTGAACATCTCTATTCAGCAATCAGAGTGGGTACAGTTGTCACTGCTTACGAGGACTGCTCAGGGCTAGTATCTTTTACAGGTTTTATAAAGCAGATAAACCTTACAGCAAAGGAAGCAATACTTTATTTCTTCCACAAAAATTTTGAGGGGGAGATAAGAAGAATGTTTGAGCCGGGGCAGGAAACTGCAGTCCCTCACTCCTATTTCATCCATTTCCGGTCTTTGGGCCTGAGTGGGAAATCTCCATATTCGTCAAGTGCAGTTGGTCACGTGTTCAACCTCATTCACTTTGTTGGATGCTATATGGGTCAAGTTAGGTCTTTGAATGCAACGGTTATTGCCACATGTGCTCCACATGAGATGTCTGTTCTCGGGGGTTATTTGGGGGAGGAGTTCTTTGGCAAGGGGACTTTTGAGAGAAGATTCTTCAGAAACGAGAAAGAACTTCAGGACTATGAAGCAGCAGAGTTGACAAAGACTGAGGTCGCTCTGGCAGACGACGGAACAGTCAATTCTGACGACGAAGACTACTTCTCTGGTGAAACCAGGAGTCCAGAGGCGGTCTATACTCGGATCATGATCAATGGGGGCCGACTCAAAAGATCACATATAAGAAGGTATGTATCAGTCAGTTCCAATCATCAAGCTCGCCCTAATTCATTTGCTGAATTTCTAAACAAGACATATTCTAACGACCCGTAGGGATTCGAACTTCAAGATTGTCAACAATAATAAATTGTTTAATTCCTCCACGAAAAAAACTAACACCCCTCCTTTTGAACCATCCCA-
		</sequence>
		<sequence>
			<taxon idref="rVA01_84.1_38.213_77.598"/>
			TTCCCTATTTACACAATACCAGACAAGCTAGGTCCTTGGAGTCCTATCGACATACATCATCTCAGTTGTCCCAATAATCTTGTTGTGGAAGACGAGGGGTGTAATAGTCTGTCGGGGTTTTCTTACATGGAACTAAAAGTGGGATACATCTCTGCCATAAAAGTGAACGGGTTCACTTGTACTGGAGTCGTGACGGAAGCCGAGACCTACACTAACTTCGTTGGTTATGTCACCACCACATTCAAGAGAAAACACTTTCGCCCGATGCCCGATGCATGTAGATCCGCATACAATTGGAAAATGGCAGGCGATCCTAGGTATGAAGAGTCCCTTCACAACCCATACCCTGATTATCATTGGCTGCGGACAGTTAAAACCACCAAGGAGTCTCTTATCATCATCTCGCCAAGTGTGGCTGACCTAGACCCGTATGACAAATCCCTTCATTCAAGGATTTTTCCTGGGGGGAAATGCACGGGTCTAACAGTCTCTTCCACCTACTGCTCGACCAACCATGACTACACCATCTGGATGCCTGAAAAAGCAGGGCTCGGGACATCTTGTGACATCTTCACCAATAGTAAAGGGAAGAGAGCGTCTAAAGGAGGCAAGACTTGTGGATTTGTGGACGAGAGAGGTTTGTATAAGTCCTTGAAAGGAGCTTGTAAGCTCAAGCTGTGCGGAGTTTCTGGGCTTAGACTTATGGATGGAACTTGGGTTGCGATTCAGACTTTGGATGAAACCAAATGGTGCTCTCCTGATCAACTGGTGAATCTGCATGACTTCCACTCGGATGAGCTTGAGCATCTTGTTGTAGAGGAATTGGTTAGAAAGAGGGAGGAATGTCTGGATGCATTAGAATCCATCATGACCACCAAATCAGTAAGCTTCAGACGTCTAAGCCACCTGAGAAAACTAGTTCCTGGGTTTGGGAAGGCATACACCATATTCAACAAAACCCTAATGGAGGCCGATGCCCACTACAAGTCCGTTCGGACTTGGAGCGAGATCATCCCCTCAAAAGGGTGTTTGAGAGTAGGGGGGAGATGTCATCCTCATGTAAATGGAGTATTTTTCAATGGCATCATTCTAGGTCCGGACGGGCATGTGTTGATCCCAGAAATGCAGTCATCCCTTCTCCAACAACATGTGGAACTGTTGGAGTCCTCGGTGATCCCCCTCATGCACCCCCTGGCAGATCCTTCAGCAGTTTTCAAAGATGGTGACGAGGCAGAGGATTTTGTTGAGGTTCATCTCCCAGATGTTCACAAACAGATCTCAGGGGTGGACCTAGGCCTCCCAAGCTGGGGAAAGTATATGCTGATGATTGCAGGTGCTCTAACGACTCTAATGCTGTTCAACACCTCTACAATGGATACCGACAAAATTGTATTCAAAGTCAATAACCAGGTTGTCTCTCTAAAACCTGAAATTATTGTAGATCAATATGAGTACAAATACCCGGCTATCAAAGACTTGAAAAAGCCCAGTATCTCCCTGGGAAAAGCTCCTGATTTGAACAAGGCGTATAAGTCAATTTTGTCCGGTATGAATGCAGCTAAGCTCGACCCTGACGATGTGTGCTCTTACTTGGCAGCTGCAATGCAGTTCTTTGAAGGAACATGTCCAGAAGACTGGACTAGCTATGGAATCTTGATTGCAAGGAAAGGAGACAAGATAACTCCCAACTCTCTCGTAGACATAAAACGTACAGATGTAGAAGGGAACTGGGCTCTAACAGGAGGAATGGAGTTGACTAGGGATCCCACCATTCCAGAACATGCATCTTTGGTTGGTCTTCTCCTGAGTTTGTATCGATTGAGCAAAATATCCGGACAGAACACAGGCAATTACAAGACAAATATTTCTGATCGTATAGAGCAGATTTTTGAGACGGCCCCCTTTGTGAAGATCGTGGAACATCACACTTTGATGACAACTCACAAAATGTGCGCTAACTGGAGCACCATACCGAACTTTAGATTCCTAGCCGGAACTTA
			TGACATGTTTTTCTCTCGGATTGAACATCTATATTCAGCAATCAGAGTGGGTACAGTTGTCACTGCTTACGAGGACTGCTCAGGGCTAGTATCTTTTACAGGTTTTATAAAGCAGATAAACCTTACAGCAAAGGAAGCAATACTTTATTTCTTCCACAAAAATTTTGAGGGAGAGATAAGAAGAATGTTTGAGCCGGGACAGGAAACTGCAGTCCCTCACTCCTATTTCATCCATTTCCGGTCTTTGGGCCTGAGTGGGAAATCTCCATATTCGTCAAGTGCAGTTGGTCACGTGTTCAACCTCATTCACTTTGTTGGATGCTATATGGGTCAAGTGAGGTCTTTGAATGCAACGGTTATTGCCACATGTGCTCCACATGAGATGTCTGTTCTCGGGGGTTATTTGGGGGAGGAGTTCTTTGGCAAGGGGACTTTTGAGAGAAGATTCTTCAGAAACGAGAAGGAACTTCAGGACTATGAAGCAGCAGAGTTGACAAAGACTGAGGTCGCTCTGGCAGACGACGGAACGGTCAATTCTGACGACGAAGACTACTTCTCTGGTGAAACCAGGAGTCCAGAGGCGGTCTATACTCGGATCATGATCAATGGGGGCCGACTCAAAAGATCACATATAAGAAGGTATGTATCAGTCAGTTCCAATCATCAAGCTCGCCCTAATTCATTTGCTGAATTTCTAAACAAGACATATTCTAACGACCCGTAGGGAGTCGAACTTCAAGATTGTCAACAATAATAAATTGTTTAATTCCTCCATGAAAAAAACTAACACCCCTCCTTTTGAACCATCCCA-
		</sequence>
		<sequence>
			<taxon idref="rVA04_85.3_37.714_77.444"/>
			TTCCCTATTTACACAATACCAGACAAGCTAGGTCCTTGGAGTCCTATCGACATACATCATCTCAGTTGTCCCAATAATCTTGTTGTGGAAGACGAGGGGTGTAATAGTCTGTCGGGGTTTTCTTACATGGAACTAAAAGTGGGATACATCTCTGCCATAAAAGTGAACGGGTTCACTTGTACTGGAGTCGTGACGGAAGCCGAGACCTACACTAACTTCGTTGGTTATGTCACCACCACATTCAAGAGAAAACACTTTCGCCCGATGCCCGATGCATGTAGATCCGCATACAATTGGAAAATGGCAGGCGATCCTAGGTATGAAGAGTCCCTTCACAACCCATACCCTGATTATCATTGGCTGCGGACAGTTAAAACCACCAAGGAGTCTCTTATCATCATCTCGCCAAGTGTGGCTGACCTAGACCCGTATGACAAATCCCTTCATTCAAGGATTTTTCCTGGGGGGAAATGCACGGGTCTAACAGTCTCTTCCACCTACTGCTCGACCAACCATGACTACACCATCTGGATGCCTGAAAAAGCAGGGCTCGGGACATCTTGTGACATCTTCACCAATAGTAAAGGGAAGAGAGCGTCTAAAGGAGGCAAGACTTGTGGATTTGTGGACGAGAGAGGTTTGTATAAGTCCTTGAAAGGAGCTTGTAAGCTCAAGCTGTGCGGAGTTTCTGGGCTTAGACTTATGGATGGAACTTGGGTTGCGATTCAGACTTTGGATGAAACCAAATGGTGCTCTCCTGATCAACTGGTGAATCTGCATGACTTCCACTCGGATGAGCTTGAGCATCTTGTTGTAGAGGAGTTGGTTAGAAAGAGGGAGGAATGTCTGGATGCATTAGAATCCATCATGACCACCAAATCAGTAAGCTTCAGACGTCTAAGCCACCTGAGAAAACTAGTTCCTGGGTTTGGGAAGGCATACACCATATTCAACAAAACCCTAATGGAGGCCGATGCCCACTACAAGTCCGTTCGGACTTGGAGCGAGATCATCCCCTCAAAAGGGTGTTTGAGAGTAGGGGGGAGATGTCATCCTCATGTAAATGGAGTATTTTTCAATGGCATCATTCTAGGTCCGGACGGGCATGTGTTGATCCCAGAAATGCAGTCATCCCTTCTCCAACAACATGTGGAACTGTTGGAGTCCTCGGTGATCCCCCTCATGCACCCCCTGGCAGATCCTTCAGCAGTTTTCAAAGATGGTGACGAGGCAGAGGATTTTGTTGAGGTTCATCTCCCAGATGTTCACAAACAGATCTCAGGGGTGGACCTAGGCCTCCCAAGCTGGGGAAAGTATATGCTGATGATTGCAGGTGCTCTAACGACTCTAATGCTGTTCAACACCTCTACAATGGATACTGACAAAATTGTATTCAAAGTCAATAACCAGGTTGTCTCTCTAAAACCTGAAATTATTGTAGATCAATATGAGTACAAATACCCGGCTATCAAAGACTTGAAAAAGCCCAGTATCTCCCTGGGAAAAGCTCCTGATTTGAACAAGGCGTATAAGTCAATTTTGTCCGGTATGAATGCAGCTAAGCTCGACCCTGACGATGTGTGCTCTTACTTGGCAGCTGCAATGCAGTTCTTTGAAGGAACATGTCCAGAAGACTGGACTAGCTATGGAATCTTGATTGCAAGGAAAGGAGACAAGATAACTCCCAACTCTCTCGTAGACATAAAACGTACAGATGTAGAAGGGAACTGGGCTCTAACAGGAGGAATGGAGTTGACTAGGGATCCCACCATTCCAGAACATGCATCTTTGGTTGGTCTTCTCCTGAGTTTGTATCGATTGAGCAAAATATCCGGACAGAACACAGGCAATTACAAGACAAATATTTCTGATCGTATAGAGCAGATTTTTGAGACGGCCCCCTTTGTGAAGATCGTGGAACATCACACTTTGATGACAACTCACAAAATGTGCGCTAACTGGAGCACCATACCGAACTTTAGATTCCTAGCCGGAACTTA
			TGACATGTTTTTCTCTCGGATTGAACATCTATATTCAGCAATCAGAGTGGGTACAGTTGTCACTGCTTACGAGGACTGCTCAGGGCTAGTATCTTTTACAGGTTTTATAAAGCAGATAAACCTTACAGCAAAGGAAGCAATACTTTATTTCTTCCACAAAAATTTTGAGGGAGAGATAAGAAGAATGTTTGAGCCGGGACAGGAAACTGCAGTCCCTCACTCCTATTTCATCCATTTCCGGTCTTTGGGCCTGAGTGGGAAATCTCCATATTCGTCAAGTGCAGTTGGTCACGTGTTCAACCTCATTCACTTTGTTGGATGCTATATGGGTCAAGTGAGGTCTTTGAATGCAACGGTTATTGCCACATGTGCTCCACATGAGATGTCTGTTCTCGGGGGTTATTTGGGGGAGGAGTTCTTTGGCAAGGGGACTTTTGAGAGAAGATTCTTCAGAAACGAGAAGGAACTTCAGGACTATGAAGCAGCAGAGTTGACAAAGACTGAGGTCGCTCTGGCAGACGACGGAACGGTCAATTCTGACGACGAAGACTACTTCTCTGGTGAAACCAGGAGTCCAGAGGCGGTCTATACTCGGATCATGATCAATGGGGGCCGACTCAAAAGATCACATATAAGAAGGTATGTATCAGTCAGTTCCAATCATCAAGCTCGCCCTAATTCATTTGCTGAATTTCTAAACAAGACATATTCTAACGACCCGTAGGGAGTCGAACTTCAAGATTGTCAACAATAATAAATTGTTTAATTCATCCACGAAAAAAACTAACACCCCTCCTTTTGAACCATCCCA-
		</sequence>
		<sequence>
			<taxon idref="rVA05_89.0_36.886_76.260"/>
			TTCCCTATTTACACAATACCAGACAAGCTAGGTCCTTGGAGTCCTATCGACATACATCATCTCAGTTGTCCCAATAATCTTGTTGTGGAAGACGAGGGGTGCAATAGTCTGTCGGGGTTCTCTTACATGGAACTAAAAGTGGGATACATCTCTGCCATAAAAGTGAACGGGTTCACTTGTACTGGAGTCGTGACGGAAGCCGAGACCTACACTAACTTCGTTGGTTATGTCACCACCACATTCAAGAGAAAACACTTTCGCCCGATGCCCGATGCATGTAGATCCGCATATAATTGGAAAATGGCAGGCGATCCTAGGTATGAAGAGTCCCTTCACAACCCATACCCTGATTATCATTGGCTGCGGACAGTTAAAACCACCAAGGAGTCTCTTATCATCATCTCGCCAAGTGTGGCTGACCTAGACCCGTATGACAAATCCCTTCATTCAAGGATTTTTCCTGGGGGGAAATGCACGGGTCTAACAGTCTCTTCCACCTACTGCTCGACCAACCATGACTACACCATCTGGATGCCTGAAAAAGCAGGGCTCGGGACATCTTGTGACATCTTCACCAATAGTAAAGGGAAGAGAGCGTCTAAAGGAGGCAAGACTTGTGGATTTGTGGACGAGAGAGGTTTGTATAAGTCCTTGAAAGGAGCTTGTAAGCTCAAGCTGTGCGGAGTTTCTGGGCTTAGACTTATGGATGGAACTTGGGTTGCGATTCAGACTTTGGATGAAACCAAATGGTGCTCTCCTGATCAACTGGTGAATCTGCATGACTTCCACTCGGATGAGCTTGAGCATCTTGTTGTAGAGGAGTTGGTTAGAAAGAGGGAGGAATGTCTGGATGCATTAGAATCCATCATGACCACCAAATCAGTAAGCTTCAGACGTCTAAGCCACCTGAGAAAACTAGTTCCTGGGTTTGGGAAGGCATACACCATATTCAACAAAACCCTAATGGAGGCCGATGCCCACTACAAGTCCGTTCGGACTTGGAGCGAGATCATCCCCTCAAAAGGGTGTTTGAGAGTAGGGGGGAGATGTCATCCTCATGTAAATGGAGTATTTTTCAATGGCATCATTCTAGGTCCGGACGGGCATGTGTTGATCCCAGAAATGCAGTCATCCCTTCTCCAACAACATGTGGAACTGTTGGAGTCCTCGGTGATCCCCCTCATGCACCCCCTGGCAGATCCTTCAGCGGTTTTCAAAGATGGTGACGAGGCAGAGGATTTTGTTGAGGTTCATCTCCCAGATGTTCACAAACAGATCTCAGGGGTGGACCTAGGCCTCCCAAGCTGGGGAAAGTATATGCTGATGATTGCAGGTGCTCTAACGACTCTAATGCTGTTCAACACCTCTACAATGGATACCGACAAAATTGTATTCAAAGTCAATAACCAGGTTGTCTCTCTAAAACCTGAAATTATTGTAGATCAATATGAGTACAAATACCCGGCTATCAAAGACTTAAAAAAGCCCAGTATCTCCCTGGGAAAAGCTCCTGATTTGAACAAGGCGTATAAGTCAATTTTGTCCGGTATGAATGCAGCTAAGCTCGACCCTGACGATGTGTGCTCTTACTTGGCAGCTGCAATGCAGTTCTTTGAAGGAACATGTCCAGAAGACTGGACTAGCTATGGAATCTTGATTGCAAGGAAAGGAGACAAGATAACTCCCAACTCTCTCGTAGACATAAAACGTACAGATGTAGAAGGGAACTGGGCTCTAACAGGAGGAATGGAGTTGACTAGGGATCCCACCATTCCAGAACATGCATCTTTGGTTGGTCTTCTCCTGAGTTTGTATCGATTGAGCAAAATATCCGGACAGAACACAGGCAATTACAAGACAAATATTTCTGATCGTATAGAGCAGATTTTTGAGACGGCCCCCTTTGTGAAGATCGTGGAACATCACACTTTGATGACAACTCACAAAATGTGCGCTAACTGGAGCACCATACCGAACTTTAGATTCCTAGCCGGAACTTA
			TGACATGTTTTTCTCTCGGATTGAACATCTATATTCAGCAATCAGAGTGGGTACAGTTGTCACTGCTTACGAGGACTGCTCAGGGCTAGTATCTTTTACAGGTTTTATAAAGCAGATAAACCTTACAGCAAAGGAAGCAATACTTTATTTCTTCCACAAAAATTTCGAGGGAGAGATAAGAAGAATGTTTGAGCCGGGACAGGAAACTGCAGTCCCTCACTCCTATTTCATCCATTTCCGGTCTTTGGGCCTGAGTGGGAAATCTCCATATTCGTCAAGTGCAGTTGGTCACGTGTTCAACCTCATTCACTTTGTTGGATGCTATATGGGTCAAGTGAGGTCTTTGAATGCAACGGTTATTGCCACATGTGCTCCACATGAGATGTCTGTTCTCGGGGGTTATTTGGGGGAGGAGTTCTTTGGCAAGGGGACTTTTGAGAGAAGATTCTTCAGAAACGAGAAGGAACTTCAGGACTATGAAGCAGCAGAGTTGACAAAGACTGAGGTCGCTCTGGCAGACGACGGAACGGTCAATTCTGACGACGAAGACTACTTCTCTGGTGAAACCAGGAGTCCAGAGGCGGTCTATACTCGGATCATGATCAATGGGGGCCGACTCAAAAGATCACATATAAGAAGGTATGTATCAGTCAGTTCCAATCATCAAGCTCGCCCTAATTCATTTGCTGAATTTCTAAACAAGACATATTCTAACGACCCGTAGGGAGTCGAACTTCAAGATTGTCAACAATAATAAATTGTTTAATTCCTCCATGAAAAAAACTAACACCCCTCCTTTTGAACCATCCCA-
		</sequence>
		<sequence>
			<taxon idref="rVA06_92.4_37.174_80.395"/>
			TTCCCTATCTACACAATACCAGACAAGCTAGGTCCTTGGAGTCCTATCGACATACATCATCTCAGTTGTCCCAATAATCTTGTTGTGGAAGACGAGGGGTGTAATAGTCTGTCGGGGTTTTCTTACATGGAACTAAAAGTGGGATACATCTCTGCCATAAAAGTGAACGGGTTCACTTGTACTGGTGTCGTGACGGAAGCCGAGACCTACACTAACTTCGTTGGTTATGTCACCACCACATTCAAGAGAAAACACTTTCGCCCGATGCCCGATGCATGTAGATCCGCATACAATTGGAAAATGGCAGGCGATCCCAGGTATGAAGAGTCCCTTCACAACCCATACCCTGATTATCATTGGCTGCGGACAGTTAAAACCACCAAGGAGTCTCTTATCATCATCTCGCCAAGTGTGGCTGACCTAGACCCGTATGACAAATCCCTTCATTCAAGGATTTTTCCTGGGGGGAAATGCACGGGTCTAACAGTCTCTTCCACCTACTGCTCGACCAACCATGACTACACCATCTGGATGCCTGAAAAAGCAGGGCTCGGGACATCTTGTGACATCTTCACCAATAGTAAAGGGAAGAGAGCGTCTAAAGGAGGCAAGACTTGTGGATTTGTGGACGAGAGAGGTTTGTATAAGTCCTTGAAAGGAGCTTGTAAGCTCAAGCTGTGCGGAGTTTCTGGGCTTAGACTTATGGATGGAACTTGGGTTGCGATTCAGACATTGGATGAAACCAAATGGTGCTCTCCTGATCAACTGGTGAATCTGCATGACTTCCACTCGGATGAGCTTGAGCATCTTGTTGTAGAGGAGTTGGTTAGAAAGAGGGAGGAATGTCTGGATGCATTAGAATCCATCATGACCACCAAATCAGTAAGCTTCAGACGTCTAAGCCACCTGAGAAAACTAGTTCCTGGGTTTGGGAAGGCATACACCATATTCAACAAAACCCTAATGGAGGCCGATGCCCACTACAAGTCCGTTCGGACTTGGAGCGAGATCATCCCCTCAAAAGGGTGTTTGAGAGTAGGGGGGAGATGTCATCCTCATGTAAATGGAGTATTTTTCAATGGCATCATTCTAGGTCCGGACGGGCATGTGTTGATCCCAGAAATGCAGTCATCCCTTCTCCAACAACATGTGGAACTGTTGGAGTCCTCTGTGATCCCCCTCATGCACCCCCTGGCAGATCCTTCAGCAGTTTTCAAAGATGGTGACGAGGCAGAGGATTTTGTTGAGGTTCATCTCCCAGATGTTCATAAACAGATCTCAGGGGTGGACCTAGGCCTCCCAAGCTGGGGAAAGTATATGCTGATGATTGCAGGTGCTCTAACGACTCTAATGCTGTTCAACACCTCTACAATGGATACCGACAAAATTGTATTCAAAGTCAATAACCAGGTTGTCTCTCTAAAACCTGAAATTATTGTAGATCAATATGAGTACAAATACCCGGCTATCAAAGACTTAAAAAAGCCCAGTATCTCCCTGGGAAAAGCTCCTGATTTGAACAAGGCGTATAAGTCAATTTTGTCCGGTATGAATGCAGCTAAGCTCGACCCTGACGATGTGTGCTCTTACTTGGCAGCTGCAATGCAGTTCTTTGAAGGAACATGTCCAGAAGACTGGACTAGCTATGGAATCTTGATTGCAAGGAAAGGAGACAAGATAACTCCAAACTCTCTCGTAGACATAAAACGTACAGATGTAGAAGGGAACTGGGCTCTAACAGGAGGAATGGAGTTGACTAGGGATCCCACCATTCCAGAACATGCATCTCTGGTTGGTCTTCTCCTGAGTTTGTATCGATTGAGCAAAATATCCGGACAGAACACAGGCAATTACAAGACAAATATCTCTGATCGTATAGAGCAGATTTTTGAGACGGCCCCCTTTGTGAAGATCGTGGAACATCACACTTTGATGACAACTCACAAAATGTGCGCTAACTGGAGCACCATACCGAACTTTAGATTCCTGGCCGGAACTTA
			TGACATGTTTTTCTCTCGGATTGAACATCTATATTCAGCAATCAGAGTGGGTACAGTTGTCACTGCTTACGAGGACTGCTCAGGGCTAGTATCTTTTACAGGTTTTATAAAGCAGATAAACCTTACAGCAAAGGAAGCAATACTTTATTTCTTCCACAAAAATTTTGAGGGAGAGATAAGAAGAATGTTTGAGCCAGGACAGGAAACTGCAGTCCCTCACTCCTATTTCATCCATTTCCGGTCTTTGGGCCTGAGTGGGAAATCTCCATATTCGTCAAGTGCAGTTGGTCACGTGTTCAACCTCATTCACTTTGTTGGATGCTATATGGGTCAAGTGAGGTCTTTGAATGCAACGGTTATTGCCACATGTGCTCCACATGAGATGTCTGTTCTCGGGGGTTATTTGGGGGAGGAGTTCTTTGGCAAGGGGACTTTTGAGAGAAGATTCTTCAGAAACGAGAAGGAACTTCAGGACTATGAAGCAGCAGAGTTGACAAAGACTGAGGTCGCTCTGGCAGACGACGGAACAGTCAATTCTGACGACGAAGACTACTTCTCTGGTGAAACCAGGAGTCCAGAGGCGGTCTATACTCGGATCATGATCAATGGGGGCCGACTCAAAAGATCACATATAAGAAGGTATGTATCAGTCAGTTCCAATCATCAAGCTCGCCCTAATTCATTTGCTGAATTTCTAAACAAGACATATTCTAACGACCCGTAGGGAGTCGAACTTCAAGATTGTCAACAATAATAAATTGTTTAATTCCTCCACGAAAAAAACTAACACCCCTCCTTTCGAACCATCCCA-
		</sequence>
		<sequence>
			<taxon idref="rVA07_92.4_37.250_80.000"/>
			TTCCCTATCTACACAATACCAGACAAGCTAGGTCCTTGGAGTCCTATCGACATACATCATCTCAGTTGTCCCAATAATCTTGTTGTGGAAGACGAGGGGTGTAATAGTCTGTCGGGGTTTTCTTACATGGAACTAAAAGTGGGATACATCTCTGCCATAAAAGTGAACGGGTTCACTTGTACTGGTGTCGTGACGGAAGCCGAGACCTACACTAACTTCGTTGGTTATGTCACCACCACATTCAAGAGAAAACACTTTCGCCCGATGCCCGATGCATGTAGATCAGCATACAATTGGAAAATGGCAGGCGATCCTAGGTATGAAGAGTCCCTTCACAACCCATACCCTGATTATCATTGGCTGCGAACAGTTAAAACCACCAAGGAGTCTCTTATCATCATCTCGCCAAGTGTGGCTGACCTAGACCCGTATGACAAATCCCTTCATTCAAGGATTTTTCCTGGGGGGAAATGCACGGGTCTAACAGTCTCTTCCACCTACTGCTCGACCAACCATGACTACACCATCTGGATGCCTGAAAAAGCAGGGCTCGGGACATCTTGTGACATCTTCACCAATAGTAAAGGGAAGAGAGCGTCTAAAGGAGGCAAGACTTGTGGATTTGTGGACGAGAGAGGTTTGTATAAGTCCTTGAAAGGAGCTTGTAAGCTCAAGCTGTGCGGAGTTTCTGGGCTTAGACTTATGGATGGAACTTGGGTTGCGATTCAGACATTGGATGAAACAAAATGGTGCTCTCCTGATCAACTGGTGAATCTGCATGACTTCCACTCGGATGAGCTTGAGCATCTTGTTGTAGAGGAGTTGGTTAGAAAGAGGGAGGAATGTCTGGATGCATTAGAATCCATCATGACCACCAAATCAGTAAGCTTCAGACGTCTAAGCCACCTGAGAAAACTAGTTCCTGGGTTTGGGAAGGCATACACCATATTCAACAAAACCCTAATGGAGGCCGATGCCCACTACAAGTCCGTTCGGACTTGGAGCGAGATCATCCCCTCAAAAGGGTGTTTGAGAGTAGGGGGGAGATGTCATCCTCATGTAAATGGAGTATTTTTCAATGGCATCATTCTAGGTCCGGACGGGCATGTGTTGATCCCAGAAATGCAGTCATCCCTTCTCCAACAACATGTGGAACTGTTGGAGTCCTCTGTGATCCCCCTCATGCACCCCCTGGCAGATCCTTCAGCAGTTTTCAAAGATGGTGACGAGGCAGAGAATTTTGTTGAGGTTCATCTCCCAGATGTTCATAAACAGATCTCAGGGGTGGACCTAGGCCTCCCAAGCTGGGGAAAGTATATGCTGATGATTGCAGGTGCTCTAACGACTCTAATGCTGTTCAACACCTCTACAATGGATACCGACAAAATTGTATTCAAAGTCAATAACCAGGTTGTCTCTCTAAAACCTGAAATTATTGTAGATCAATATGAGTACAAATACCCGGCTATCAAAGACTTAAAAAAGCCCAGTATCTCCCTGGGAAAAGCTCCTGATTTGAACAAGGCGTATAAGTCAATTTTGTCCGGTATGAATGCAGCTAAGCTCGACCCCGACGATGTGTGCTCTTACTTGGCAGCTGCAATGCAGTTCTTCGAAGGAACATGTCCAGAAGACTGGACTAGCTATGGAATCTTGATTGCAAGGAAAGGAGACAAGATAACTCCAAACTCTCTCGTAGACATAAAACGTACAGATGTAGAAGGGAACTGGGCTCTAACAGGAGGAATGGAGTTGACTAGGGATCCCACCATTCCAGAACATGCATCTTTGGTTGGTCTTCTCCTGAGTTTGTATCGATTGAGCAAAATATCCGGACAGAACACAGGCAATTACAAGACAAATATCTCTGATCGTATAGAGCAGATTTTTGAGACGGCCCCCTTTGTGAAGATCGTGGAACATCACACTTTGATGACAACTCACAAAATGTGCGCTAACTGGAGCACCATACCGAACTTTAGATTCCTGGCCGGAACTTA
			TGACATGTTTTTCTCTCGGATTGAACATCTATATTCAGCAATCAGAGTGGGTACAGTTGTCACTGCTTACGAGGACTGCTCAGGGCTAGTATCTTTTACAGGTTTTATAAAGCAGATAAACCTTACAGCAAAGGAAGCAATACTTTATTTCTTCCACAAAAATTTTGAGGGAGAGATAAGAAGAATGTTTGAGCCAGGACAGGAAACTGCAGTCCCTCACTCCTATTTCATCCATTTCCGGTCTTTGGGCCTGAGTGGGAAATCTCCATATTCGTCAAGTGCAGTTGGTCACGTGTTCAACCTCATTCACTTTGTTGGATGCTATATGGGTCAAGTGAGGTCTTTGAATGCAACGGTTATTGCCACATGTGCTCCACATGAGATGTCTGTTCTCGGGGGTTATTTGGGGGAGGAGTTCTTTGGCAAGGGGACTTTTGAGAGAAGATTCTTCAGAAACGAGAAGGAACTTCAGGACTATGAAGCAGCAGAGTTGACAAAGACTGAGGTTGCTCTGGCAGACGACGGAACAGTCAATTCTGACGACGAAGACTACTTCTCTGGTGAAACCAGGAGTCCAGAGGCGGTCTATACTCGGATCATGATCAATGGGGGCCGACTCAAAAGATCACATATAAGAAGGTATGTATCAGTCAGTTCCAATCATCAAGCTCGCCCTAATTCATTTGCTGAATTTCTAAACAAGACATATTCTAACGACCCGTAGGGAGTCGAACTTCAAGATTGTCAACAATAATAAATTGTTTAATTCCTCCACGAAAAAAACTAACACCCCTCCTTTCGAACCATCCCA-
		</sequence>
		<sequence>
			<taxon idref="rVA08_94.0_37.797_75.635"/>
			TTCCCTATTTACACAATACCAGACAAGCTAGGTCCTTGGAGTCCTATCGACATACATCATCTCAGTTGTCCCAATAATCTTGTTGTGGAAGACGAGGGGTGTAATAGTCTGTCGGGGTTTTCTTACATGGAACTAAAAGTGGGATACATCTCTGCCATAAAAGTGAACGGGTTCACTTGTACTGGTGTCGTGACGGAAGCCGAGACCTACACTAACTTCGTTGGTTATGTCACCACCACATTCAAGAGAAAACACTTTCGCCCGATGCCCGATGCATGTAGATCCGCATACAATTGGAAAATGGCAGGTGATCCTAGGTATGAAGAGTCCCTTCACAACCCATACCCTGATTATCATTGGCTGCGGACAGTTAAAACCACCAAGGAGTCTCTTATCATCATCTCGCCAAGTGTGGCTGACCTAGACCCGTATGACAAATCCCTTCATTCAAGGATTTTCCCTGGGGGGAAATGCACGGGTCTAACAGTCTCTTCCACCTACTGCTCGACCAACCATGACTACACCATCTGGATGCCTGAAAAAGCAGGGCTCGGGACATCTTGTGACATCTTCACCAATAGTAAAGGGAAGAGAGCGTCTAAAGGAGGCAAGACTTGTGGATTTGTGGATGAGAGAGGTTTGTATAAGTCTTTGAAAGGAGCTTGTAAGCTCAAGCTGTGCGGAGTTTCTGGGCTTAGACTTATGGATGGAACTTGGGTTGCGATTCAGACATTGGATGAAACCAAATGGTGCTCTCCTGATCAACTGGTGAATCTGCATGACTTCCACTCGGATGAGCTTGAGCATCTTGTTGTAGAGGAGTTGGTTAGAAAGAGGGAGGAATGTCTGGATGCATTAGAATCCATCATGACCACCAAATCAGTAAGCTTCAGACGTCTAAGCCACCTGAGAAAACTAGTTCCTGGGTTTGGGAAGGCATACACCATATTCAACAAAACCCTAATGGAGGCCGATGCCCACTACAAGTCCGTTCGGACTTGGAGCGAGATCATCCCCTCAAAAGGGTGTTTGAGAGTAGGGGGGAGATGTCATCCTCATGTAAACGGAGTATTTTTCAATGGCATCATTCTGGGTCCGGACGGGCATGTGTTGATCCCAGAAATGCAGTCATCCCTTCTCCAACAACATGTGGAACTGTTGGAGTCCTCTGTGATCCCCCTCATGCACCCCCTGGCAGATCCTTCAGCAGTTTTCAAAGATGGTGACGAGGCAGAGGATTTTGTTGAGGTTCATCTCCCAGATGTTCACAAACAGATCTCAGGGGTGGACCTAGGCCTCCCAAGCTGGGGAAAGTATATGCTGATGATTGCAGGTGCTCTAACGACTCTAATGCTGTTCAACACCTCTACAATGGATACTGACAAAATTGTATTCAAAGTCAATAACCAGGTTGTCTCTCTAAAACCTGAAATTATTGTAGATCAATATGAGTACAAATACCCGGCTATCAAAGACTTAAAAAAGCCCAGTATCTCCCTGGGAAAAGCTCCTGATTTGAACAAGGCGTATAAGTCAATTTTGTCCGGTATGAATGCAGCTAAGCTCGACCCTGACGATGTGTGCTCTTACTTGGCAGCTGCAATGCAGTTCTTTGAAGGAACATGTCCAGAAGACTGGACTAGCTATGGAATCTTGATTGCAAGGAAAGGAGACAAGATAACTCCAAACTCTCTCGTAGACATAAAACGTACAGATGTAGAAGGGAACTGGGCTCTAACAGGAGGAATGGAGTTGACTAGGGATCCCACCATTCCAGAACATGCATCTTTGGTTGGTCTTCTCCTGAGTTTGTATCGATTGAGCAAAATATCCGGACAGAACACAGGCAATTATAAGACAAATATCTCTGATCGTATAGAGCAGATTTTTGAGACGGCCCCCTTTGTGAAGATCGTGGAACATCACACTTTGATGACAACTCACAAAATGTGCGCTAACTGGAGCACCATACCGAACTTTAGATTCCTAGCCGGAACTTA
			TGACATGTTTTTCTCTCGGATTGAACATCTATATTCAGCAATCAGAGTGGGTACAGTTGTCACTGCTTACGAGGACTGCTCAGGGCTAGTATCTTTTACAGGTTTTATAAAGCAGATAAACCTTACAGCAAAGGAAGCAATACTTTATTTCTTCCACAAAAATTTTGAGGGAGAGATAAGAAGAATGTTTGAGCCGGGACAGGAAACTGCAGTCCCTCACTCCTATTTCATCCATTTCCGGTCTTTGGGCCTGAGTGGGAAATCTCCATATTCGTCAAGTGCAGTTGGTCACGTGTTCAACCTCATTCACTTTGTTGGATGCTATATGGGTCAAGTGAGGTCTTTGAATGCAACGGTTATTGCCACATGTGCTCCACATGAGATGTCTGTTCTCGGGGGTTATTTGGGGGAGGAGTTCTTTGGCAAGGGGACTTTTGAGAGAAGATTCTTCAGAAACGAGAAGGAACTTCAGGACTATGAAGCAGCAGAGTTGACAAAGACTGAGGTCGCTCTGGCAGACGACGGAACAGTCAATTCTGACGACGAAGACTACTTCTCTGGTGAAACCAGGAGTCCAGAGGCGGTCTATACTCGGATCATGATCAATGGGGGCCGACTCAAAAGATCACATATAAGAAGGTATGTATCAGTCAGTTCCAATCATCAAGCTCGCCCCAATTCATTTGCTGAATTTCTAAACAAGACATATTCTAACGACCCGTAGGGAGTCGAACTTCAAGATTGTCAACAATAATAAATTGTTTAATTCCTCCACGAAAAAAACTAACACCCCTCCTTTTGAACCATCCCA-
		</sequence>
		<sequence>
			<taxon idref="rVA14_94.8_38.024_78.535"/>
			TTCCCTATCTACACAATACCAGACAAGCTAGGTCCTTGGAGTCCTATCGACATACATCATCTCAGTTGTCCCAATAATCTTGTTGTGGAAGACGAGGGGTGCAATAGTCTGTCGGGGTTTTCTTACATGGAACTAAAAGTGGGATACATCTCTGCCATAAAAGTGAACGGGTTCACTTGTACTGGAGTCGTGACGGAAGCCGAGACCTACACTAACTTCGTTGGTTATGTCACCACCACATTCAAGAGAAAACACTTTCGCCCGATGCCCGATGCATGTAGATCCGCATACAATTGGAAAATGGCAGGCGATCCTAGGTATGAAGAGTCCCTTCACAACCCATACCCTGATTATCATTGGCTGCGGACAGTTAAAACCACCAAGGAGTCTCTTATCATCATCTCGCCAAGTGTGGCTGACCTAGACCCGTATGACAAATCCCTTCATTCAAGGATTTTTCCTGGGGGGAAATGCACGGGTCTAACAGTCTCTTCCACCTACTGCTCGACCAACCATGACTACACCATCTGGATGCCTGAAAAAGCAGGGCTCGGGACATCTTGTGACATCTTCACCAATAGTAAAGGGAAGAGAGCGTCTAAAGGAGGCAAGACTTGTGGATTTGTGGACGAGAGAGGTTTGTATAAGTCCTTGAAAGGAGCTTGTAAGCTCAAGCTGTGCGGAGTTTCTGGGCTTAGACTTATGGATGGAACTTGGGTTGCGATTCAGACTTTGGATGAAACCAAATGGTGCTCTCCTGATCAACTGGTGAATCTGCATGACTTCCACTCAGATGAGCTTGAGCATCTTGTTGTAGAGGAGTTGGTTAGAAAGAGGGAGGAATGTCTGGATGCATTAGAATCCATCATGACCACCAAATCAGTAAGCTTCAGACGTCTAAGCCACCTGAGAAAACTAGTTCCTGGGTTTGGGAAGGCATACACCATATTCAACAAAACCCTAATGGAGGCCGATGCCCACTACAAGTCTGTTCGGACTTGGAGCGAGATCATCCCCTCAAAAGGGTGTTTGAGAGTAGGGGGGAGATGTCATCCTCATGTAAATGGAGTATTTTTCAATGGCATCATTCTAGGTCCGGACGGGCATGTGTTGATCCCAGAAATGCAGTCATCCCTTCTCCAACAACATGTGGAACTGTTGGAGTCCTCGGTTATCCCCCTCATGCACCCCCTGGCAGATCCTTCAGCAGTTTTCAAAGATGGTGACGAGGCAGAGGATTTTGTTGAGGTTCATCTCCCAGATGTTCACAAACAGATCTCAGGGGTGGACCTAGGCCTCCCAAGCTGGGGAAAGTATATGCTGATGATTGCAGGTGCTCTAACGACTCTAATGCTGTTCAACACCTCTACAATGGATACCGACAAAATTGTATTCAAAGTCAATAACCAGGTTGTCTCTCTAAAACCTGAAATTATTGTAGATCAATATGAGTACAAATACCCGGCTATCAAAGACTTAAAAAAGCCCAGTATCTCCTTGGGAAAAGCTCCTGATTTGAACAAGGCGTATAAGTCAATTTTGTCCGGTATGAATGCTGCTAAGCTCGACCCTGACGATGTGTGCTCTTACTTGGCAGCTGCAATGCAGTTCTTTGAAGGAACATGTCCAGAAGACTGGACTAGCTATGGAATCTTGATTGCAAGGAAAGGAGACAAGATAACTCCCAACTCTCTCGTAGACATAAAACGTACAGATGTAGAAGGGAACTGGGCTCTAACAGGAGGAATGGAGTTGACTAGGGATCCCACCATTCCAGAACATGCATCTTTGGTTGGTCTTCTCCTGAGTTTGTATCGATTGAGCAAAATATCCGGACAGAACACAGGCAATTACAAGACAAATATTTCTGATCGTATAGAGCAGATTTTTGAGACGGCCCCCTTTGTGAAGATCGTGGAACATCACACTTTGATGACAACTCACAAAATGTGCGCTAACTGGAGCACAATACCGAACTTCAGATTCCTAGCCGGAACTTA
			TGACATGTTTTTCTCTCGGATTGAACATCTATATTCAGCAATCAGAGTGGGTACAGTTGTCACTGCTTACGAGGACTGCTCAGGGCTAGTATCTTTTACAGGTTTTATAAAGCAGATAAACCTTACAGCAAAGGAAGCAATACTTTATTTCTTCCACAAAAATTTTGAGGGAGAGATAAGAAGAATGTTTGAGCCGGGACAGGAAACTGCAGTCCCTCACTCCTATTTCATCCATTTCCGGTCTTTGGGCCTGAGTGGGAAATCTCCATATTCGTCGAGTGCAGTTGGTCACGTGTTCAACCTCATTCACTTTGTTGGATGCTATATGGGTCAAGTGAGGTCTTTGAATGCAACGGTTATTGCCACATGTGCTCCACATGAGATGTCTGTTCTCGGGGGTTATTTGGGGGAGGAGTTCTTTGGCAAGGGGACTTTTGAGAGAAGATTCTTCAGAAACGAAAAGGAACTTCAGGACTATGAAGCAGCAGAGTTGACAAAGACTGAGGTCGCTCTGGCAGACGACGGAACGGTCAATTCTGACGACGAAGACTACTTCTCTGGTGAAACCAGGAGTCCAGAGGCGGTCTATACTCGGATCATGATCAATGGGGGCCGACTCAAAAGATCACATATAAGAAGGTATGTATCAGTCAGTTCCAATCATCAAGCTCGCCCTAATTCATTTGCTGAATTTCTAAACAAGACATATTCTAACGACCCGTAGGGAGTCGAGCTTCAAGATTGTCAACAATAATAAATTGTTTAATTCCTCCATGAAAAAAACTAACACTCCTCCTTTTGAACCATCCCA-
		</sequence>
		<sequence>
			<taxon idref="rVT01_94.5_43.029_73.108"/>
			TTCCCTATCTACACAATACCAGACAAGCTAGGTCCTTGGAGTCCTATCGACATACATCATCTCAGTTGTCCCAATAATCTTGTTGTGGAAGACGAGGGGTGTAATAGTCTGTCGGGGTTTTCTTACATGGAACTAAAAGTGGGATACATCTCTGCCATAAAAGTGAACGGGTTCACTTGTACTGGTGTCGTGACGGAAGCCGAGACCTACACTAACTTCGTTGGTTATGTCACCACCACATTCAAGAGAAAACACTTTCGCCCGATGCCCGATGCATGTAGATCCGCATATAATTGGAAAATGGCAGGCGATCCTAGGTATGAAGAGTCCCTTCACAACCCATACCCTGATTATCATTGGCTGCGGACAGTTAAAACCACCAAGGAGTCTCTTATCATCATCTCGCCAAGTGTGGCTGACCTAGACCCGTATGACAAATCCCTTCATTCAAGGATTTTCCCTGGGGGGAAATGCACGGGTCTAACAGTCTCTTCAACCTACTGCTCGACCAACCATGACTACACCATCTGGATGCCTGAAAAAGCAGGGCTCGGGACATCTTGTGACATCTTCATCAATAGTAAAGGGAAGAGAGCGTCTAAAGGAGGCAAGACTTGTGGATTTGTGGACGAGAGAGGTTTGTATAAGTCCTTGAAAGGAGCTTGTAAGCTCAGGCTGTGCGGAGTTTCTGGGCTTAGACTTATGGATGGAACTTGGGTTGCGATTCAGACATTGGATGAAACCAAATGGTGCTCTCCTGATCAACTGGTGAATCTGCATGACTTCCACTCGGATGAGCTTGAGCATCTTGTTGTAGAGGAGTTGGTTAGAAAGAGGGAGGAATGTCTGGATGCATTAGAATCCATCATGACCACCAAATCAGTAAGCTTCAGACGTCTAAGCCACCTGAGAAAACTAGTTCCTGGGTTTGGGAAGGCATACACCATATTCAACAAAACCCTAATGGAGGCCGATGCCCACTACAAGTCCGTTCGGACTTGGAGCGAGATCATCCCCTCAAAAGGGTGTTTGAGAGTAGGGGGGAGATGTCATCCTCATGTAAATGGAGTATTTTTCAATGGCATCATTCTAGGTCCGGACGGGCATGTGTTGATCCCAGAAATGCAGTCATCCCTTCTCCAACAACATGTGGAACTGTTGGAGTCCTCTGTGATCCCCCTCATGCACCCCCTGGCAGATCCTTCAGCAGTTTTCAAAGATGGTGACGAGGCAGAGGATTTCGTTGAGGTTCATCTCCCAGATGTTCACAAACAGATCTCAGGGGTGGACCTAGGCCTCCCAAGCTGGGGAAAGTATATGCTGATGATTGCAGGTGCTCTAACGACTCTAATGCTGTTCAACACCTCTACAATGGATACCGACAAAATTGTATTCAAAGTCAATAACCAGGTTGTCTCTCTAAAACCTGAAATTATTGTAGATCAATATGAGTACAAATACCCGGCTATCAAAGACTTAAAAAAGCCCAGTATCTCCCTGGGAAAAGCTCCTGATTTGAACAAGGCGTATAAGTCAATTTTGTCCGGTATGAATGCAGCTAAGCTCGACCCTGACGATGTGTGCTCTTACTTGGCAGCTGCAATGCAGTTCTTTGAAGGAACATGTCCAGAAGACTGGACTAGCTATGGAATCTTGATTGCAAGGAAAGGAGACAAGATAACTCCAAACTCTCTCGTAGACATAAAACGTACAGATGTAGAAGGGAACTGGGCTCTAACAGGAGGAATGGAGTTGACTAGGGATCCCACCATTCCAGAACATGCATCTTTGGTTGGTCTTCTCCTGAGTTTGTATCGATTGAGCAAAATATCCGGACAGAACACAGGCAATTATAAGACAAATATCTCTGATCGTATAGAGCAGATTTTTGAGACGGCCCCCTTTGTGAAGATCGTGGAACATCACACTTTGATGACAACTCACAAAATGTGCGCTAACTGGAGCACCATACCGAACTTTAGATTCCTAGCCGGAACTTA
			TGACATGTTTTTCTCTCGGATTGAACATCTATATTCAGCAATCAGAGTGGGTACAGTTGTCACTGCTTACGAGGACTGCTCAGGGCTAGTATCTTTTACAGGTTTTATCAAGCAGATAAACCTTACAGCAAAGGAAGCAATACTTTATTTCTTCCACAAAAATTTTGAGGGAGAGATAAGAAGAATGTTTGAGCCGGGACAGGAAACTGCAGTCCCTCACTCCTATTTCATCCATTTCCGGTCTTTGGGCCTGAGTGGGAAATCTCCATATTCGTCAAGTGCAGTTGGTCACGTGTTCAACCTCATTCACTTTGTTGGATGCTATATGGGTCAAGTGAGGTCTTTGAATGCAACGGTTATTGCCACATGTGCTCCACATGAGATGTCTGTTCTCGGGGGTTATTTGGGGGAGGAGTTCTTTGGCAAGGGGACTTTTGAGAGAAGATTCTTCAGAAACGAGAAGGAACTTCAGGACTATGAAGCAGCAGAGTTGACAAAGACTGAGGTCGCTCTGGCAGACGACGGAACAGTCAATTCTGACGACGAAGACTACTTCTCTGGTGAAACCAGGAGTCCAGAGGCGGTCTATACTCGGATCATGATCAATGGGGGCCGACTCAAAAGATCACATATAAGAAGGTATGTATCAGTCAGTTCCAATCATCAAGCTCGCCCCAATTCATTTGCTGAATTTCTAAACAAGACATATTCTAACGACCCGTAGGGAGTCGAACTTCAAGATTGTCAACAATAATAAATTGTTTAACTCCTCCACGAAAAAAACTAACACCCCTCCTTTTGAACCATCCCA-
		</sequence>
		<sequence>
			<taxon idref="rWV01_87.6_39.090_79.180"/>
			TTCCCTATCTACACAATACCAGACAAGCTAGGTCCTTGGAGTCCTATCGACATACATCATCTCAGTTGTCCCAATAATCTTGTTGTGGAAGACGAGGGGTGTAATAGTCTGTCGGGGTTTTCTTACATGGAACTAAAAGTGGGATACATCTCTGCCATAAAAGTGAACGGGTTCACTTGTACTGGTGTCGTGACGGAAGCCGAGACCTACACTAACTTCGTTGGTTATGTCACCACCACATTCAAGAGAAAACACTTTCGCCCGATGCCCGATGCATGTAGATCCGCATACAATTGGAAAATGGCAGGCGATCCTAGGTATGAAGAGTCCCTTCACAACCCATACCCTGATTATCATTGGCTGCGGACAGTTAAAACCACCAAGGAGTCTCTTATCATCATCTCGCCAAGTGTGGCTGACCTAGACCCGTATGACAAATCCCTTCATTCAAGGATTTTTCCTGGGGGGAAATGCACGGGTCTAACAGTCTCTTCCACCTACTGCTCGACCAACCATGACTACACCATCTGGATGCCTGAAAAAGCAGGGCTCGGGACATCTTGTGACATCTTCACCAATAGTAAAGGGAAGAGAGCGTCTAAAGGAGGCAAGACTTGTGGATTTGTGGACGAGAGAGGTTTGTATAAGTCCTTGAAAGGAGCTTGTAAGCTCAAGCTGTGCGGAGTTTCTGGGCTTAGACTTATGGACGGAACTTGGGTTGCGATTCAGACATTGGATGAAACCAAATGGTGCTCTCCTGATCAACTGGTGAATCTCCATGACTTCCACTCGGATGAGCTTGAGCATCTTGTTGTAGAGGAGTTGGTTAGAAAGAGGGAGGAATGTCTGGATGCATTAGAATCCATCATGACCACCAAATCAGTAAGCTTCAGACGTCTAAGCCACCTGAGAAAACTAGTTCCTGGGTTTGGGAAGGCATACACCATATTCAACAAAACCCTAATGGAGGCCGATGCCCACTACAAGTCCGTTCGGACTTGGAGCGAGATCATCCCCTCAAAAGGGTGTTTGAGAGTAGGGGGGAGATGTCATCCTCATGTAAATGGAGTATTTTTCAATGGCATCATTCTAGGTCCGGACGGGCATGTGTTGATCCCAGAAATGCAGTCATCCCTTCTCCAACAACATGTGGAACTGTTGGAGTCCTCTGTGATCCCCCTCATGCACCCCCTGGCAGATCCTTCAGCAGTTTTCAAAGATGGTGACGAGGCAGAGGATTTTGTTGAGGTTCATCTCCCAGATGTTCACAAACAGATCTCAGGGGTGGACCTAGGCCTCCCAAGCTGGGGAAAGTATATGCTGATGATTGCAGGTGCTCTAACGACTCTAATGCTGTTCAACACCTCTACAATGGATACCGACAAAATTGTATTCAAAGTCAATAACCAGGTTGTCTCTCTAAGACCTGAAATTATTGTAGATCAATATGAGTACAAATACCCGGCTATCAAAGACTTAAAAAAGCCCAGTATCTCCCTGGGAAAAGCTCCTGATTTGAACAAGGCGTATAAGTCAATTTTGTCCGGTATGAATGCAGCTAAGCTCGACCCTGACGATGTGTGCTCTTACTTGGCAGCTGCAATGCAGTTCTTTGAAGGAACATGTCCAGAAGACTGGACTAGCTATGGAATCTTGATTGCAAGGAAAGGAGACAAGATAACTCCAAACTCTCTCGTAGACATAAAACGTACAGATGTAGAAGGGAACTGGGCTCTAACAGGAGGAATGGAGTTGACTAGGGATCCCACCATTCCAGAACATGCATCTTTGGTTGGTCTTCTCCTGAGTTTGTATCGATTGAGCAAAATATCCGGACAGAACACAGGCAATTACAAGACAAATATCTCTGATCGTATAGAGCAGATTTTTGAGACGGCCCCCTTTGTGAAGATCGTGGAACATCACACTTTGATGACAACTCACAAAATGTGCGCTAACTGGAGCACCATACCGAACTTTAGATTCCTAGCCGGAACTTA
			TGACATGTTTTTCTCTCGGATTGAACATCTATATTCAGCAATCAGAGTGGGTACAGTTGTCACTGCTTACGAGGACTGCTCAGGGCTAGTATCTTTTACAGGTTTTATAAAGCAGATAAACCTTACAGCAAAGGAAGCAATACTTTATTTCTTCCACAAAAATTTTGAGGGAGAGATAAGAAGAATGTTTGAGCCGGGACAGGAAACTGCAGTCCCTCACTCCTATTTCATCCATTTCCGGTCTTTGGGCCTGAGTGGGAAATCTCCATATTCGTCAAGTGCAGTTGGTCACGTGTTCAACCTCATTCACTTTGTTGGATGCTATATGGGTCAAGTGAGGTCTTTGAATGCAACGGTTATTGCCACATGTGCTCCACATGAGATGTCTGTTCTCGGGGGTTATTTGGGGGAGGAGTTCTTTGGCAAGGGGACTTTTGAGAGAAGATTCTTCAGAAACGAGAAGGAACTTCAGGACTATGAAGCAGCAGAGTTGACAAAGACTGAGGTCGCTCTGGCAGACGATGGAACAGTCAATTCTGACGACGAAGACTACTTCTCTGGTGAAACCAGGAGTCCAGAGGCGGTCTATACTCGGATCATGATCAATGGGGGCCGACTCAAAAGATCGCATATAAGAAGGTATGTATCAGTCAGTTCCAATCATCAAGCTCGCCCTAATTCATTTGCTGAATTTCTGAACAAGACATATTCTAACGACCCGTAGGGAGTCGAACTTCAAGATTGTCAACAATAATAAATTGTTTAATTCCTCCACGAAAAA-------------------------------
		</sequence>
		<sequence>
			<taxon idref="WV19_102.6_39.304_77.842"/>
			TTCCCTATCTACACAATACCAGACAAGCTAGGTCCTTGGAGTCCTATCGATATACATCATCTCAGTTGTCCCAATAATCTTGTTGTGGAAGACGAGGGGTGTAATAGTCTGTCGGGGTTTTCTTACATGGAACTAAAAGTGGGATACATCTCTGCCATAAAAGTGAACGGGTTCACTTGTACTGGTGTCGTGACGGAAGCCGAGACCTACACTAACTTCGTTGGTTATGTCACCACCACATTCAAGAGAAAACACTTTCGCCCGATGCCCGATGCATGTAGATCCGCATACAATTGGAAAATGGCAGGCGATCCTAGGTATGAAGAGTCCCTCCACAACCCATACCCTGATTATCATTGGCTGCGAACAGTTAAAACCACCAAGGAGTCTCTTATCATCATCTCGCCAAGTGTGGCTGACCTAGACCCGTACGACAAATCCCTTCATTCAAGGATTTTTCCTGGGGGGAAATGCACGGGTCTAACAGTCTCTTCCACCTACTGCTCGACCAACCATGACTACACCATCTGGATGCCTGAAAAAGCAGGGCTCGGGACATCTTGTGACATCTTCACCAATAGTAAAGGGAAGAGAGCGTCTAAAGGAGGCAAAACTTGTGGATTTGTGGACGAGAGAGGTTTGTATAAGTCCTTGAAAGGAGCTTGTAAGCTCAAGCTGTGCGGAGTTTCTGGGCTTAGACTTATGGATGGAACTTGGGTTGCGATTCAGACTTTGGATGAAACCAAATGGTGCTCTCCTGATCAACTGGTGAATCTGCATGACTTCCACTCGGATGAGCTTGAGCATCTTGTTGTAGAGGAGTTGGTTAGAAAGAGGGAGGAATGTCTGGATGCATTAGAATCCATCATGACCACCAAATCAGTAAGCTTCAGACGTCTAAGCCACCTGAGAAAACTAGTTCCTGGGTTCGGGAAGGCATACACCATATTCAACAAAACCCTAATGGAGGCCGATGCCCACTACAAGTCCGTTCGGACTTGGAGCGAGATCATCCCCTCAAAAGGGTGTTTGAGAGTAGGGGGGAGATGTCATCCTCATGTAAATGGAGTATTTTTCAATGGCATCATTCTAGGTCCGGACGGGCATGTGTTGATCCCAGAAATGCAGTCATCCCTTCTCCAACAACACGTGGAGCTGTTGGAGTCCTCGGTGATCCCCCTCATGCACCCCCTGGCAGATCCTTCAGCAGTTTTCAAAGATGGTGACGAGGCAGAGGATTTTGTTGAGGTTCATCTCCCAGATGTTCACAAACAGATCTCAGGGGTGGACCTAGGCCTCCCAAGCTGGGGAAAGTATATGCTGATGATTGCAGGTGCTCTAACGACTCTAATGCTGTTCAACACCTCTACAATGGATACCGACAAAATTGTATTCAAAGTCAATAACCAGGTTGTCTCTCTAAAACCTGAAATTATTGTAGATCAATATGAGTACAAATACCCGGCTATCAAAGACTTAAAAAAGCCCAGTATCTCCCTGGGAAAAGCTCCTGATTTGAACAAGGCGTATAAGTCAATTTTGTCCGGTATGAATGCAGCTAAGCTCGACCCTGACGATGTGTGCTCTTACTTGGCAGCTGCAATGCAGTTCTTTGAAGGAACATGTCCAGAAGACTGGACCAGCTATGGAATCTTGATTGCAAGGAAAGGAGACAAGATAACTCCCAACTCTCTCGTAGACATAAAACGTACAGATGTAGAAGGGAACTGGGCTCTAACAGGAGGAATGGAGTTGACTAGGGATCCCACCATTCCAGAACATGCATCTTTGGTTGGTCTTCTCCTGAGTTTGTATCGATTGAGCAAAATATCCGGACAGAACACAGGCAATTACAAGACAAATATCTCTGACCGTATAGAGCAGATTTTTGAGACGGCCCCCTTTGTGAAGATCGTGGAACATCACACTTTGATGACAACTCACAAAATGTGCGCTAACTGGAGCACCATACCGAACTTTAGATTCCTAGCCGGAACTTA
			TGACATGTTTTTCTCTCGGATTGAACATCTATATTCAGCAATCAGAGTGGGTACAGTTGTCACGGCTTACGAGGACTGCTCAGGGCTAGTATCTTTTACAGGTTTTATAAAGCAGATAAACCTTACAGCAAAGGAAGCAATACTTTATTTCTTCCACAAAAATTTTGAGGGAGAGATAAGAAGAATGTTTGAGCCGGGACAGGAAACTGCTGTCCCTCACTCCTATTTCATCCATTTCCGGTCTTTGGGCCTGAGTGGGAAATCTCCATATTCGTCAAGTGCAGTTGGTCACGTGTTCAACCTCATTCACTTTGTTGGATGCTATATGGGTCAAGTGAGGTCTTTGAATGCAACAGTTATTGCCACATGTGCTCCACATGAGATGTCTGTTCTCGGGGGTTATTTGGGGGAGGAGTTCTTTGGCAAGGGGACTTTTGAGAGAAGATTCTTCAGAAACGAGAAGGAACTTCAGGACTATGAAGCAGCAGAGTTGACAAAGACTGAGGTCGCTCTGGCAGACGACGGAACGGTCAATTCTGACGACGAAGACTACTTCTCTGGTGAAACCAGGAGTCCAGAGGCGGTCTATACTCGGATCATGATCAATGGGGGCCGACTCAAAAGATCACATATAAGAAGGTATGTATCAGTCAGTTCCAATCATCAAGCTCGCCCTAATTCATTTGCTGAATTTCTAAACAAGACATATTCTAACGACCCGTAGGGAGTCGAACTTCAAGATTGTCAACAATAATAAATTGTTTAATTCCTCCATGAAAAAAACTAACACCCCTCCTTTTGAACCATCCCA-
		</sequence>
		<sequence>
			<taxon idref="WV23_102.7_39.433_78.936"/>
			TTCCCTATCTACACAATACCAGACAAGCTAGGTCCTTGGAGTCCTATCGACATACATCATCTCAGTTGTCCCAATAATCTTGTTGTGGAAGACGAGGGGTGTAATAGTCTGTCGGGGTTTTCTTACATGGAACTAAAAGTGGGATACATCTCTGCCATAAAAGTGAATGGGTTCACTTGTACTGGTGTCGTGACGGAAGCCGAGACCTACACTAACTTCGTTGGTTATGTCACCACCACATTCAAGAGAAAACACTTTCGCCCGATGCCCGATTCATGTAGATCCGCATACAATTGGAAGATGGCAGGCGATCCTAGGTACGAAGAGTCCCTTCACAACCCATACCCTGATTATCATTGGCTGCGGACAGTTAAAACCACCAAGGAGTCTCTTATCATCATCTCGCCAAGTGTGGCTGACCTAGACCCGTATGACAAATCCCTTCATTCAAGGATTTTTCCTGGGGGGAAGTGCACGGGTCTAACAGTCTCTTCCACCTACTGCTCGACCAACCATGACTACACCATCTGGATGCCTGAAAAAGCAGGGCTCGGGACATCTTGTGACATCTTCACTAATAGTAAAGGGAAGAGAGCGTCTAAAGGAGGCAAGACTTGTGGATTTGTGGACGAGAGAGGTTTGTATAAGTCCTTGAAAGGAGCTTGTAAGCTCAAGCTGTGCGGAGTTTCTGGGCTTAGACTTATGGATGGAACTTGGGTCGCGATTCAGACATTGGATGAAACCAAATGGTGCTCTCCTGATCAACTGGTGAATCTGCATGACTTCCACTCGGATGAGCTTGAGCATCTTGTTGTAGAGGAGTTGGTTAGAAAGAGGGAGGAATGTCTGGATGCATTAGAATCCATCATGACCACCAAATCAGTAAGCTTCAGACGTCTAAGCCACCTGAGAAAACTAGTTCCTGGGTTTGGGAAGGCATACACCATATTCAACAAAACCCTAATGGAGGCCGATGCCCACTACAAGTCCGTTCGGACTTGGAGCGAGATCATCCCCTCAAAAGGGTGTTTGAGAGTAGGGGGGAGATGTCATCCTCATGTAAATGGAGTATTTTTCAATGGCATCATTCTAGGTCCGGACGGGCATGTGTTGATCCCAGAAATGCAGTCATCCCTTCTCCAACAACATGTGGAACTGTTGGAGTCCTCTGTGATCCCCCTCATGCACCCCCTGGCAGATCCCTCAGCAGTTTTCAAAGATGGTGACGAGGCAGAGGATTTTGTTGAGGTTCATCTCCCAGATGTTCACAAACAGATCTCAGGGGTGGACCTAGGCCTCCCAAACTGGGGAAAGTATATGCTGATGATTGCAGGTGCTCTAACGACTCTAATGCTGTTCAACACCTCTACAATGGATACCGACAAAATTGTATTCAAAGTCAATAACCAGGTTGTCTCTCTAAAACCTGAAATTATTGTAGATCAATATGAGTACAAATACCCGGCTATCAAGGACTTAAAAAAGCCCAGTATCTCCCTGGGAAAAGCTCCTGATTTGAACAAGGCGTATAAGTCAATTTTATCCGGTATGAATGCAGCTAAGCTCGACCCTGACGATGTGTGCTCTTACTTGGCAGCTGCAATGCAGTTCTTTGAAGGAACATGTCCAGAAGACTGGACTAGCTATGGAATCTTGATTGCAAGGAAAGGAGACAAGATAACTCCAAACTCTCTTGTAGACATAAAACGTACAGATGTAGAGGGGAACTGGGCTTTAACAGGAGGAATGGAGTTGACTAGGGATCCCACCATTCCAGAACATGCATCTTTGGTTGGTCTTCTCCTGAGTTTGTATCGATTGAGCAAAATATCCGGACAGAACACAGGCAATTACAAGACAAATATCTCTGATCGTATAGAGCAGATTTTTGAGACGGCCCCCTTTGTGAAGATCGTGGAACATCACACTTTGATGACAACTCACAAAATGTGCGCTAACTGGAGCACCATACCGAACTTTAGATTCCTAGCCGGAACTTA
			TGACATGTTTTTCTCTCGGATTGAACATCTATATTCAGCAATCAGAGTGGGTACAGTTGTCACTGCTTACGAGGACTGCTCAGGGCTAGTATCTTTTACAGGTTTTATAAAGCAGATAAACCTTACAGCRAAGGAAGCAATACTTTATTTCTTCCACAAAAATTTTGAGGGAGAGATAAGAAGAATGTTTGAGCCGGGACAGGAAACTGCAGTCCCTCACTCCTATTTCATCCATTTCAGGTCTTTGGGCCTGAGTGGGAAATCTCCATATTCGTCAAGTGCAGTTGGTCATGTGTTCAACCTCATTCACTTTGTTGGATGCTATATGGGTCAAGTGAGGTCTTTGAATGCAACGGTTATTGCCACATGTGCTCCACATGAGATGTCTGTTCTCGGGGGTTATTTGGGGGAGGAGTTCTTTGGCAAGGGGACTTTTGAGAGAAGATTCTTCAGAAACGAGAAGGAACTTCAGGACTATGAAGCAGCAGAGTTGACAAAGACTGAGGTCGCTCTAGCAGACGACGGAACAGTCAATTCTGACGACGAAGACTACTTCTCTGGTGAAACCAGGAGTCCAGAGGCGGTCTATACCCGGATCATGATCAATGGGGGCCGACTCAAAAGATCACATATAAGAAGGTATGTATCAGTCAGTTCCAATCATCAAGCTCGCCCCAATTCATTTGCTGAATTTCTAAACAAGACATATTCTAACGACCCGTAGGGAGTCGAACTTCAAGATTGTCAACAATAATAAATTGTTTAATTCCTCCACGAAAAAAACTAACACCCCTCCTTTTGAACCATCCCA-
		</sequence>
		<sequence>
			<taxon idref="WV26_103.8_39.129_80.008"/>
			TTCCCTATCTACACAATACCAGACAAGCTAGGTCCTTGGAGTCCTATCGACATACATCATCTCAGTTGTCCCAATAATCTTGTTGTGGAAGACGAGGGGTGTAATAGTCTGTCGGGGTTTTCTTACATGGAACTAAAAGTGGGATACATCTCTGCCATAAAAGTGAACGGGTTCACTTGTACTGGTGTCGTGACGGAAGCTGAGACCTACACTAACTTCGTTGGTTATGTCACCACCACATTCAAGAGAAAACACTTCCGCCCGATGCCCGATGCATGTAGATCCGCATACAATTGGAAAATGGCAGGTGATCCTAGGTATGAAGAGTCCCTTCACAACCCATACCCTGATTATCATTGGCTGCGGACAGTTAAAACCACCAAGGAGTCTCTTATCATCATCTCGCCAAGTGTGGCTGACCTAGACCCGTATGACAAATCCCTTCATTCAAGGATTTTTCCTGGGGGGAAATGCACGGGTCTAACAGTCTCTTCCACCTACTGCTCGACCAACCATGACTACACCATCTGGATGCCTGAAAAAGCAGGGCTCGGGACATCTTGTGACATCTTCACCAATAGTAAAGGGAAGAGAGCGTCTAAAGGAGGTAAGACTTGTGGATTTGTGGACGAGAGAGGTTTGTATAAGTCCTTGAAAGGAGCTTGTAAGCTCAAGCTGTGCGGAGTTTCTGGGCTTAGACTTATGGATGGAACTTGGGTTGCGATTCAGACATTGGATGAAACCAAATGGTGCTCTCCTGATCAACTGGTGAATCTGCATGACTTCCACTCGGATGAGCTTGAGCATCTTGTTGTAGAGGAGTTGGTTAGAAAGAGGGAGGAATGTCTGGATGCATTAGAATCCATCATGACCACCAAATCAGTAAGCTTCAGACGTCTAAGCCACCTGAGAAAACTAGTTCCTGGGTTTGGGAAGGCATACACCATATTCAACAAAACCCTAATGGAGGCCGATGCCCACTACAAGTCCGTTCGGACTTGGAGCGAGATCATCCCCTCAAAAGGGTGTTTGAGAGTAGGGGGGAGATGTCATCCTCATGTAAATGGAGTATTTTTCAATGGCATCATTCTAGGTCCGGACGGGCATGTGTTGATCCCAGAAATGCAGTCATCCCTTCTCCAACAACATGTGGAACTGTTGGAGTCCTCTGTGATCCCCCTCATGCACCCCCTGGCAGATCCTTCAGCAGTTTTCAAAGATGGTGATGAGGCAGAGGATTTTGTTGAGGTTCATCTCCCAGATGTTCACAAACAGATCTCAGGGGTGGACCTAGGCCTCCCAAGCTGGGGAAAGTATATGCTGATGATTGCAGGTGCTCTAACGACTCTAATGCTGTTCAACACCTCTACAATGGATACCGACAAAATTGTATTCAAAGTCAATAACCAGGTTGTCTCTCTAAAACCTGAAATTATTGTAGATCAATATGAGTACAAATACCCGGCTATCAAAGACTTAAAAAAGCCCAGTATCTCCCTGGGAAAAGCTCCTGATTTGAACAAGGCGTATAAGTCAATTTTGTCCGGTATGAATGCAGCTAAGCTCGACCCTGACGATGTGTGCTCTTACTTGGCAGCTGCAATGCAGTTCTTTGAAGGAACATGTCCAGAAGACTGGACTAGCTATGGAATCTTGATTGCAAGGAAAGGAGACAAGATAACTCCAAACTCTCTCGTAGACATAAAACGTACAGATGTAGAAGGGAACTGGGCTCTAACAGGAGGGATGGAGTTGACTAGGGATCCCACCATTCCAGAACATGCATCTTTGGTTGGTCTTCTCCTGAGTTTGTATCGATTGAGCAAAATATCCGGACAGAACACAGGCAATTACAAGACAAATATCTCTGATCGTATAGAGCAGATTTTTGAGACGGCCCCCTTTGTGAAGATCGTGGAACATCACACTTTGATGACAACTCACAAAATGTGCGCTAACTGGAGCACCATACCGAACTTTAGATTCTTAGCCGGAACTTA
			TGACATGTTTTTCTCTCGGATTGAACATCTATATTCAGCAATCAGAGTGGGTACAGTGGTTACTGCTTACGAGGACTGCTCAGGGCTAGTATCTTTTACAGGTTTTATAAAGCAGATAAACCTCACAGCAAAGGAAGCAATACTTTATTTCTTCCACAAAAATTTTGAGGGAGAGATAAGAAGAATGTTTGAGCCGGGACAGGAAACTGCAGTCCCTCACTCCTATTTCATCCATTTCCGGTCTTTGGGCCTGAGTGGGAAATCTCCATATTCGTCAAGTGCAGTTGGTCACGTGTTCAACCTCATTCACTTTGTTGGATGCTATATGGGTCAAGTGAGGTCTTTGAATGCAACTGTTATTGCCACATGTGCTCCACATGAGATGTCTGTTCTCGGGGGTTATTTGGGGGAGGAGTTCTTTGGCAAGGGGACTTTTGAGAGAAGATTCTTCAGAAACGAGAAGGAACTTCAGGACTATGAAGCAGCAGAGTTGACAAAGACTGAGGTCGCTCTGGCAGACGACGGAACAGTCAATTCTGACGACGAAGACTACTTCTCTGGTGAAACCAGGAGTCCAGAGGCGGTCTATACTCGGATCATGATCAATGGGGGCCGACTCAAAAGATCACATATAAGAAGGTATGTATCAGTCAGTTCCAATCATCAAGCTCGCCCCAATTCATTTGCTGAATTTCTAAACAAGACATATTCTAACGACCCGTAGGGAGTCGAACTTCAAGATTGTCAACAATAATAAATTGTTTAATTCCTCCACGAAAAAAACTAACACCCCTCCTTTTGAACCATCCCA-
		</sequence>
		<sequence>
			<taxon idref="WVa02_02.6_37.901_80.508"/>
			TTCCCTATCTACACAATACCAGACAAGCTAGGTCCTTGGAGTCCTATCGACATACATCATCTCAGTTGTCCCAATAATCTTGTTGTGGAAGACGAGGGGTGTAATAGTCTGTCGGGGTTTTCTTACATGGAACTAAAAGTGGGATACATCTCTGCCATAAAAGTGAACGGGTTCACTTGTACTGGTGTCGTGACGGAAGCCGAGACCTACACTAACTTCGTTGGTTATGTCACCACCACATTCAAGAGAAAACACTTTCGCCCGATGCCCGATGCATGTAGATCCGCATACAATTGGAAAATGGCAGGCGATCCTAGGTATGAAGAGTCCCTTCACAACCCATACCCTGATTATCATTGGCTGCGGACAGTTAAAACCACCAAGGAGTCTCTTATCATCATCTCGCCAAGTGTGGCTGACCTAGACCCGTATGACAAATCCCTTCATTCAAGGATTTTTCCTGGGGGGAAATGCACGGGTCTAACAGTCTCTTCCACCTACTGCTCGACCAACCATGACTACACCCTCTGGATGCCTGAAAAAGCAGGGCTCGGGACATCTTGTGACATCTTCACCAATAGTAAAGGGAAGAGAGCGTCTAAAGGAGGCAAGACTTGTGGATTTGTGGACGAGAGAGGTTTGTATAAGTCCCTGAAAGGAGCTTGTAAGCTCAAGCTGTGCGGAGTTTCTGGGCTTAGACTTATGGATGGAACTTGGGTTGCGATTCAGACATTGGATGAAACTAAATGGTGCTCTCCTGATCAACTGGTGAATCTGCATGACTTCCACTCGGATGAGCTTGAGCATCTTGTTGTAGAGGAGTTGGTTAGAAAGAGGGAGGAATGTCTGGATGCATTAGAATCCATCATGACCACCAAATCAGTAAGCTTCAGACGTCTAAGCCACCTGAGAAAACTAGTTCCTGGGTTTGGGAAGGCATACACCATATTCAACAAAACCCTAATGGAGGCCGATGCCCACTACAAGTCCGTTCGGACTTGGAGCGAGATCATCCCCTCCAAAGGGTGTTTGAGAGTAGGGGGGAGATGTCATCCTCATGTAAATGGAGTATTTTTCAATGGCATCATTCTAGGTCCTGACGGGCATGTGTTGATCCCAGAAATGCAGTCATCCCTTCTTCAACAACATGTGGAACTGTTGGAGTCCTCTGTGATCCCCCTCATGCACCCCCTGGCAGATCCTTCAGCAGTTTTCAAAGATGGTGACGAGGCAGAGGATTTTGTTGAGGTTCATCTCCCAGATGTTCACAAACAGATCTCAGGGGTGGACCTAGGCCTCCCAAGCTGGGGAAAGTATATGCTGATGATTGCAGGTGCTCTAATGACTCTAATGCTGTTCAACACCTCTACAATGGATACCGACAAAATTGTATTCAAAGTCAATAACCAGGTTGTCTCTCTAAAACCTGAAATTATTGTAGATCAATATGAGTACAAATACCCGGCTATCAAAGACTTAAAAAAGCCCAGTATCTCCCTGGGAAAAGCTCCTGATTTGAACAAGGCGTATAAGTCAATTTTGTCCGGTATGAATGCAGCTAAGCTCGACCCTGACGATGTGTGCTCTTATTTGGCAGCTGCGATGCAGTTCTTTGAAGGAACATGTCCAGAAGACTGGACTAGCTATGGAATCTTGATTGCAAGGAAAGGAGACAAGATAACTCCAAACTCTCTCGTAGACATAAAACGTACAGATGTAGAAGGGAACTGGGCTCTAACAGGAGGAATGGAGTTGACTAGGGATCCCACCATTCCAGAACATGCATCTTTGGTTGGTCTTCTCCTGAGTTTGTATCGATTGAGCAAAATATCCGGACAGAACACAGGCAATTACAAGACAAATATCTCTGATCGTATAGAGCAGATTTTTGAGACGGCCCCCTTTGTGAAGATCGTGGAACATCACACTTTGATGACAACTCACAAAATGTGCGCTAACTGGAGCACCATACCGAACTTCAGATTCCTAGCCGGAACTTA
			TGACATGTTTTTCTCTCGGATTGAACATCTATATTCAGCAATCAGAGTGGGTACAGTTGTCACTGCTTACGAGGACTGCTCAGGGCTAGTATCTTTTACAGGTTTTATAAAGCAGATAAACCTTACAGCAAAGGAAGCAATACTTTATTTCTTCCACAAAAATTTTGAGGGAGAGATAAGAAGAATGTTTGAGCCGGGACAGGAAACTGCAGTCCCTCACTCCTATTTCATCCACTTCCGGTCTTTGGGCCTGAGTGGGAAATCTCCATATTCGTCAAGTGCAGTTGGTCACGTGTTCAACCTCATTCACTTTGTCGGATGCTATATGGGTCAAGTGAGGTCTTTGAATGCAACGGTTATTGCCACATGTGCTCCACATGAGATGTCTGTTCTCGGGGGTTATTTGGGGGAGGAGTTCTTTGGCAAGGGGACTTTTGAGAGAAGATTCTTCAGAAATGAGAAGGAACTTCAGGACTATGAAGCAGCAGAGTTGACAAAGACTGAGGTCGCTCTGGCAGACGACGGAACAGTCAATTCTGACGACGAAGACTACTTCTCTGGTGAAACCAGGAGTCCAGAGGCGGTCTATACTCGGATCATGATCAATGGGGGCCGACTCAAAAGATCACACATAAGAAGGTATGTATCAGTCAGTTCCAATCATCAAGCTCGCCCCAATTCATTTGCTGAATTTCTAAACAAGACATATTCTAACGACCCGTAGGGAGTCGAACTTCAAGATTGTCAACAATAATAAATTGTTTAATTCCTCCACGAAAAAAACTAACACCCCTCCTTTTGAACCATCCCA-
		</sequence>
		<sequence>
			<taxon idref="WVa03_02.6_37.565_80.574"/>
			TTCCCTATCTACACAATACCAGACAAGCTAGGTCCTTGGAGTCCTATCGACATACATCATCTCAGTTGTCCCAATAATCTTGTTGTGGAAGACGAGGGGTGTAATAGTCTGTCGGGGTTTTCTTACATGGAACTAAAAGTGGGATACATCTCTGCCATAAAAGTGAACGGGTTCACTTGTACTGGTGTCGTGACGGAAGCCGAGACCTACACTAACTTCGTTGGTTATGTCACCACCACATTCAAGAGAAAACACTTTCGCCCGATGCCCGATGCATGTAGATCTGCATACAATTGGAAAATGGCAGGCGATCCTAGGTATGAAGAGTCCCTTCACAACCCATACCCTGATTATCACTGGCTGCGGACAGTTAAAACCACCAAGGAGTCTCTTATCATCATCTCGCCAAGTGTGGCTGACCTAGACCCGTATGACAAATCCCTTCATTCAAGGATTTTTCCTGGGGGGAAATGCACGGGTCTAACAGTCTCTTCCACCTACTGCTCGACCAACCATGACTACACCATCTGGATGCCTGAAAAAGCAGGGCTCGGGACATCTTGTGACATCTTCACCAATAGTAAAGGGAAGAGAGCATCTAAAGGAGGCAAGACTTGTGGATTTGTGGACGAGAGAGGTTTGTATAAGTCCCTGAAAGGAGCTTGTAAGCTCAAGCTGTGCGGAGTTTCTGGGCTTAGACTTATGGATGGAACTTGGGTTGCGATTCAGACATTGGATGAAACCAAATGGTGCTCTCCTGATCAACTGGTGAATCTGCATGACTTCCACTCGGATGAGCTTGAGCATCTTGTTGTAGAGGAGTTGGTTAGAAAGAGGGAGGAATGTCTGGATGCATTAGAATCCATCATGACCACCAAATCAGTAAGCTTCAGACGTCTAAGCCACCTGAGAAAACTAGTTCCTGGGTTTGGGAAGGCATACACCATATTCAACAAAACCCTAATGGAGGCCGATGCCCACTACAAGTCCGTTCGGACTTGGAGCGAGATCATCCCCTCAAAAGGGTGTTTGAGAGTAGGGGGGAGATGTCATCCTCATGTAAATGGAGTATTTTTCAATGGCATCATTCTAGGTCCGGACGGGCATGTGTTGATCCCAGAAATGCAGTCATCCCTTCTCCAACAACATGTGGAACTGTTGGAGTCCTCTGTGATCCCCCTCATGCACCCCCTGGCAGATCCTTCAGCAGTTTTCAAAGATGGTGACGAGGCAGAGGATTTTGTTGAGGTTCATCTCCCAGATGTTCATAAACAGATCTCAGGGGTGGACCTAGGCCTCCCAAGCTGGGGAAAGTATATGCTGATGATTGCAGGTGCTCTAACGACTCTAATGCTGTTCAACACCTCTACAATGGATACCGACAAAATTGTATTCAAAGTCAATAACCAGGTTGTCTCTCTAAAACCTGAAATTATTGTAGATCAATATGAGTACAAATACCCGGCTATCAAAGACTTAAAAAAGCCCAGTATCTCCCTGGGAAAAGCTCCTGATTTGAACAAGGCGTATAAGTCAATTTTGTCCGGTATGAATGCAGCTAAGCTCGACCCTGACGATGTGTGCTCTTACTTGGCAGCTGCAATGCAGTTCTTTGAAGGAACATGTCCAGAAGACTGGACTAGCTATGGAATCTTGATTGCAAGGAAAGGAGACAAGATAACTCCAAACTCTCTCGTAGACATAAAACGTACAGATGTAGAAGGGAACTGGGCTCTAACAGGAGGAATGGAGTTGACTAGGGATCCCACCATTCCAGAACATGCATCCTTGGTTGGTCTTCTCCTGAGTTTGTATCGATTGAGCAAAATATCTGGACAGAACACAGGCAATTACAAGACAAATATCTCTGATCGTATAGAGCAGATTTTTGAGACGGCCCCCTTTGTGAAGATCGTGGAACATCACACTTTGATGACAACTCACAAAATGTGCGCTAACTGGAGCACCATACCGAACTTTAGATTCCTGGCCGGAACTTA
			TGACATGTTTTTCTCTCGGATTGAACATCTATATTCAGCAATCAGAGTGGGTACAGTTGTCACTGCTTACGAGGACTGCTCAGGGCTAGTATCTTTTACAGGTTTTATAAAGCAGATAAACCTTACAGCAAAGGAAGCAATACTTTATTTCTTCCACAAAAATTTTGAGGGAGAGATAAGAAGAATGTTTGAGCCAGGACAGGAAACTGCAGTCCCTCACTCCTATTTCATCCATTTCCGGTCTTTGGGCCTGAGTGGGAAATCTCCATATTCGTCAAGTGCAGTTGGTCACGTGTTCAACCTCATTCACTTTGTTGGATGCTATATGGGTCAAGTGAGGTCTTTGAATGCAACGGTTATTGCCACATGTGCTCCACATGAGATGTCTGTTCTCGGGGGTTATTTGGGGGAGGAGTTCTTTGGCAAGGGGACTTTTGAGAGAAGATTCTTCAGAAACGAGAAGGAACTTCAGGACTATGAAGCAGCAGAGTTGACAAAGACTGAGGTCGCTCTGGCAGACGACGGAACAGTCAATTCTGACGACGAAGACTACTTCTCTGGTGAAACCAGGAGTCCAGAGGCAGTCTATACTCGGATCATGATCAATGGGGGCCGACTCAAAAGATCACATATAAGAAGGTATGTATCAGTCAGTTCCAATCATCAAGCTCGCCCTAATTCATTTGCTGAATTTCTAAACAAGACATATTCTAACGACCCGTAGGGAGTCGAACTTCAAGATTGTCAACAATAATAAATTGTTTAATTCCTCCACGAAAAAAACTAACACCCCTCCTTTCGAACCATCCCA-
		</sequence>
		<sequence>
			<taxon idref="WVa04_02.6_37.347_81.155"/>
			TTCCCTATCTACACAATACCAGACAAGCTAGGTCCTTGGAGTCCTATCGATATACATCATCTCAGTTGTCCCAATAATCTTGTTGTGGAAGACGAGGGGTGTAATAGTCTGTCGGGGTTTTCTTACATGGAACTAAAAGTGGGATACATCTCTGCCATAAAAGTGAACGGGTTCACTTGTACTGGTGTCGTGACGGAAGCCGAGACCTACACTAACTTCGTTGGTTATGTCACCACCACATTCAAGAGAAAACACTTTCGCCCGATGCCCGATGCATGTAGATCCGCATACAATTGGAAAATGGCAGGCGATCCTAGGTATGAAGAGTCCCTTCACAACCCATACCCTGATTATCATTGGCTGCGGACAGTTAAAACCACCAAGGAGTCTCTTATCATCATCTCGCCAAGTGTGGCTGACCTAGACCCGTATGACAAATCCCTTCATTCAAGGATTTTTCCTGGGGGGAAATGCACGGGTCTAACAGTCTCTTCCACCTACTGCTCGACCAACCATGACTACACCATCTGGATGCCTGAAAAAGCAGGGCTCGGGACATCTTGTGACATCTTCACCAATAGTAAAGGGAAGAGAGCGTCTAAAGGAGGCAAGACTTGTGGATTTGTGGACGAGAGAGGTTTATATAAGTCCTTGAAAGGAGCTTGTAAGCTCAAGCTGTGCGGAGTTTCTGGGCTTAGACTTATGGATGGAACTTGGGTTGCGATTCAGACATTGGATGAAACCAAATGGTGCTCTCCTGATCAACTGGTGAATCTGCATGACTTCCACTCGGATGAGCTTGAGCATCTTGTTGTAGAGGAATTGGTTAGAAAGAGGGAGGAATGTCTGGATGCATTGGAATCCATCATGACCACCAAATCAGTAAGCTTCAGACGTCTAAGCCACCTGAGAAAACTAGTTCCTGGGTTTGGGAAGGCATACACCATATTCAACAAAACCCTAATGGAGGCCGATGCCCACTACAAGTCCGTTCGGACTTGGAGCGAGATCATCCCCTCAAAAGGGTGTTTGAGAGTAGGAGGGAGATGTCATCCTCATGTAAATGGAGTATTTTTCAATGGCATCATTCTAGGTCCGGACGGGCATGTGTTGATCCCAGAAATGCAGTCATCCCTTCTCCAACAACATGTGGAACTATTGGAGTCCTCTGTGATCCCCCTCATGCACCCCCTGGCAGATCCTTCAGCAGTTTTCAAAGATGGTGACGAGGCAGAGGATTTTGTTGAGGTTCATCTCCCAGATGTTCACAAACAGATCTCAGGGGTGGACCTAGGCCTCCCAAGCTGGGGAAAGTATATGCTGATGATTGCAGGTGCTCTAACGACTCTAATGCTGTTCAACACCTCTACAATGGATACCGACAAAATTGTATTCAAAGTCAATAACCAGGTTGTCTCTCTAAAACCTGAAATTATTGTAGATCAATATGAGTACAAATACCCGGCTATCAAAGACTTAAAAAAGCCCAGTATCTCCCTGGGAAAAGCTCCTGATTTGAACAAAGCGTATAAGTCAATTTTGTCCGGTATGAATGCAGCTAAGCTCGACCCTGACGATGTGTGCTCTTACTTGGCAGCTGCAATGCAGTTCTTTGAAGGAACATGTCCAGAAGACTGGACTAGCTATGGAATCTTGATTGCAAGGAAAGGAGACAAGATAACTCCAAACTCTCTCGTAGACATAAAACGTACAGATGTAGAAGGGAACTGGGCTCTAACAGGAGGAATGGAGTTGACTAGGGATCCCACCATTCCAGAACATGCATCTTTGGTTGGTCTTCTCCTGAGTTTGTATAGATTGAGCAAAATATCCGGACAGAACACAGGCAATTACAAGACAAATATCTCTGATCGTATAGAGCAGATTTTTGAGACGGCCCCCTTTGTGAAGATCGTGGAACATCACACTTTGATGACAACTCACAAAATGTGCGCTAACTGGAGCACCATACCGAACTTTAGATTCCTAGCCGGAACTTA
			TGACATGTTTTTCTCTCGGATTGAACATCTATATTCAGCAATCAGAGTGGGTACAGTTGTCACTGCTTACGAGGACTGCTCAGGGCTAGTATCTTTTACAGGTTTTATAAAGCAGATAAACCTTACAGCAAAGGAAGCAATACTTTATTTCTTCCACAAAAATTTTGAGGGGGAGATAAGAAGAATGTTTGAGCCGGGACAGGAAACTGCAGTCCCTCACTCTTATTTCATCCATTTCCGGTCTTTGGGCCTGAGTGGGAAATCTCCATATTCGTCAAGTGCAGTTGGTCACGTGTTCAACCTCATTCACTTTGTTGGATGCTATATGGGTCAAGTGAGGTCTTTGAATGCAACGGTTATTGCCACATGTGCTCCACATGAGATGTCTGTTCTCGGGGGTTATTTGGGGGAGGAGTTCTTTGGCAAGGGGACTTTTGAGAGAAGATTCTTCAGAAACGAGAAAGAACTTCAGGATTATGAAGCAGCAGAGTTGACAAAGACTGAGGTCGCTCTGGCAGACGACGGAACAGTCAATTCTGACGACGAAGACTACTTCTCTGGTGAAACCAGGAGTCCAGAGGCGGTCTATACTCGGATCATGATCAATGGGGGCCGACTCAAAAGATCACATATAAGAAGGTATGTATCAGTCAGTTCCAATCATCAAGCTCGCCCTAATTCATTTGCTGAATTTCTAAACAAGACATATTCTAACGACCCGTAGGGATTCGAACTTCAAGATTGTCAACAATAATAAATTGTTTAATTCCTCCACGAAAAAAACTAACACCCCTCCTTTTGAACCATCCCA-
		</sequence>
		<sequence>
			<taxon idref="WVa08_02.6_38.677_79.349"/>
			TTCCCTATCTACACAATACCAGACAAGCTAGGTCCTTGGAGTCCTATCGACATACATCATCTCAGTTGTCCCAATAATCTTGTTGTGGAAGACGAGGGGTGTAATAGTCTGTCGGGGTTTTCTTACATGGAACTAAAAGTGGGATACATCTCTGCCATAAAAGTGAACGGGTTCACTTGTACTGGTGTCGTGACGGAAGCTGAGACCTACACTAACTTCGTTGGTTATGTCACCACCACATTCAAGAGAAAACACTTTCGCCCGATGCCCGATGCATGTAGATCCGCATACAATTGGAAAATGGCAGGTGATCCTAGGTATGAAGAGTCCCTTCACAACCCATACCCTGATTATCATTGGCTGCGGACAGTTAAAACCACCAAGGAGTCTCTTATCATCATCTCGCCAAGTGTGGCTGACCTAGACCCGTATGACAAATCCCTTCATTCAAGGATTTTTCCTGGGGGGAAATGCACGGGTCTAACAGTCTCTTCCACCTACTGCTCGACCAACCATGACTACACCATCTGGATGCCTGAAAAAGCAGGGCTCGGGACGTCTTGTGACATCTTCACCAATAGTAAAGGGAAGAGAGCGTCTAAAGGAGGTAAGACTTGTGGATTTGTGGACGAGAGAGGTTTGTATAAGTCCTTGAAAGGAGCTTGTAAGCTCAAGCTGTGTGGAGTTTCTGGGCTTAGACTTATGGATGGAACTTGGGTTGCGATTCAGACATTGGATGAAACCAAATGGTGCTCTCCTGATCAACTGGTGAATCTGCATGACTTCCACTCGGATGAGCTTGAGCATCTTGTTGTAGAGGAGTTGGTTAGAAAGAGGGAGGAATGTCTGGATGCATTAGAATCCATCATGACCACCAAATCAGTAAGCTTCAGACGTCTAAGCCACCTGAGAAAACTAGTTCCTGGGTTTGGGAAGGCATACACCATATTCAACAAAACCCTAATGGAGGCCGATGCCCACTACAAGTCCGTTCGGACTTGGAGCGAGATCATCCCCTCAAAAGGGTGTTTGAGAGTAGGGGGGAGATGTCATCCTCATGTAAATGGAGTATTTTTCAATGGCATCATTCTAGGTCCGGACGGGCATGTGTTAATCCCAGAAATGCAGTCATCCCTTCTCCAACAACATGTGGAACTGTTGGAGTCCTCTGTGATCCCCCTCATGCACCCCCTGGCAGATCCTTCAGCAGTTTTCAAAGATGGTGACGAGGCAGAGGATTTTGTTGAGGTTCATCTCCCAGATGTTCACAAACAGATCTCAGGGGTGGACCTAGGCCTCCCAAGCTGGGGAAAGTATATGCTGATGATTGCAGGTGCTCTAACGACTCTAATGCTGTTCAACACCTCTACAATGGATACCGACAAAATTGTATTCAAAGTCAATAACCAGGTTGTCTCTCTAAAACCTGAAATTATTGTAGATCAATATGAGTACAAATACCCGGCTATCAAAGACTTAAAAAAGCCCAGTATCTCCCTGGGAAAAGCTCCTGATTTGAACAAGGCGTATAAGTCAATTTTGTCCGGTATGAATGCAGCTAAGCTAGACCCTGACGATGTGTGCTCTTACTTGGCAGCTGCAATGCAGTTCTTTGAAGGAACATGTCCAGAAGACTGGACTAGCTATGGAATCTTGATTGCAAGGAAAGGAGACAAGATAACTCCAAACTCTCTCGTAGACATAAAACGTACAGATGTAGAAGGGAACTGGGCTCTAACAGGAGGAATGGAGTTGACTAGGGATCCCACCATTCCAGAACATGCATCTTTGGTTGGTCTTCTCCTGAGTTTGTATCGATTGAGCAAAATATCCGGACAGAACACAGGCAATTACAAGACAAATGTCTCTGATCGTATAGAGCAGATTTTTGAGACGGCCCCCTTTGTGAAGATCGTGGAACATCACACCTTGATGACAACTCACAAAATGTGCGCTAACTGGAGCACCATACCGAACTTTAGATTCCTAGCCGGAACTTA
			TGACATGTTTTTCTCTCGGATCGAACATCTATATTCAGCAATCAGAGTGGGTACAGTTGTCACTGCCTACGAGGACTGCTCAGGGCTAGTATCTTTTACAGGTTTTATAAAGCAGATAAACCTTACAGCAAAGGAAGCAATACTTTATTTCTTCCACAAAAATTTTGAGGGAGAGATAAGAAGAATGTTTGAGCCGGGACAGGAAACTGCAGTCCCTCACTCCTATTTCATCCATTTCCGGTCTTTGGGCCTGAGTGGGAAATCTCCATATTCGTCAAGTGCAGTTGGTCACGTGTTCAACCTCATTCACTTTGTTGGATGCTATATGGGTCAAGTGAGGTCTTTGAATGCAACGGTTATTGCCACATGTGCTCCACATGAGATGTCTGTTCTCGGGGGTTATTTGGGGGAGGAGTTCTTTGGCAAGGGGACTTTTGAGAGAAGATTCTTCAGAAACGAGAAGGAACTTCAGGACTATGAAGCAGCAGAGTTGACAAAGACTGAGGTCGCTCTGGCAGACGACGGAACAGTCAATTCTGACGACGAAGACTACTTCTCTGGTGAAACCAGGAGTCCAGAGGCGGTCTATACTCGGATCATGATCAATGGGGGCCGACTCAAAAGATCACATATAAGAAGGTATGTATCAGTCAGTTCCAATCATCAAGCTCGCCCCAATTCATTTGCTGAATTTCTAAACAAGACATATTCTAACGACCCGTAGGGAGTCGAACTTCAAGATTGTCAACCATAATAAATTGTTTAATTCCTCCACGAAAAAAACTAACACCCCTCCTTTTGAACTATCCCA-
		</sequence>
		<sequence>
			<taxon idref="WVa14_02.7_39.050_78.886"/>
			TTCCCTATCTACACAATACCAGACAAGCTAGGTCCTTGGAGTCCTATCGACATACATCATCTCAGTTGTCCCAATAATCTTGTTGTGGAAGACGAGGGGTGTAATAGTCTGTCGGGGTTTTCTTACATGGAACTAAAAGTGGGATACATCTCTGCCATAAAAGTGAACGGGTTCACTTGTACTGGAGTCGTGACGGAAGCCGAGACCTACACTAACTTCGTTGGTTATGTCACCACCACATTCAAGAGAAAACACTTTCGCCCGATGCCCGACGCATGTAGATCCGCATACAATTGGAAAATGGCAGGCGATCCTAGGTATGAAGAGTCCCTTCACAACCCATACCCTGATTATCATTGGCTGCGGACAGTTAAAACCACCAAGGAGTCTCTTATCATCATCTCGCCAAGTGTGGCTGACCTAGACCCGTATGACAAATCTCTTCATTCAAGGATTTTTCCTGGGGGGAAATGCACGGGTCTAACAGTCTCTTCCACCTACTGCTCGACCAACCATGACTACACCATCTGGATGCCTGAGAAAGCAGGGCTCGGGACATCTTGTGACATCTTCACCAATAGTAAAGGGAAGAGAGCGTCTAAAGGAGGCAAGACTTGTGGATTTGTGGACGAGAGAGGTTTGTATAAGTCCTTGAAAGGAGCTTGTAAGCTCAAGCTGTGCGGAGTTTCTGGGCTTAGACTTATGGATGGAACTTGGGTTGCGATTCAGACTTTGGATGAAACCAAATGGTGCTCTCCTGATCAACTGGTGAATCTGCATGACTTCCACTCGGATGAGCTTGAGCATCTTGTTGTAGAGGAGTTGGTTAGAAAGAGGGAGGAATGTCTGGATGCATTAGAATCCATCATGACCACCAAATCAGTAAGCTTCAGACGTCTAAGCCACCTGAGAAAACTAGTTCCTGGGTTTGGGAAGGCATACACCATATTCAACAAAACCCTAATGGAGGCCGATGCCCACTACAAGTCCGTTCGGACTTGGAGCGAGATCATCCCCTCAAAAGGGTGCCTGAGAGTAGGGGGGAGATGTCATCCTCATGTAAATGGAGTATTTTTCAATGGCATCATTCTAGGTCCGGACGGGCATGTGTTGATCCCAGAAATGCAGTCATCCCTTCTCCAACAACATGTGGAACTGTTAGAGTCCTCGGTGATCCCCCTCATGCACCCCCTGGCAGATCCTTCAGCAGTTTTCAAAGATGGTGACGAGGCAGAGGATTTTGTTGAGGTTCATCTCCCAGATGTTCACAAACAGATCTCAGGGGTGGACCTAGGCCTCCCAAGCTGGGGAAAGTATCTGCTGATGATTGCAGGTGCTCTAACGACTCTAATGCTGTTCAACACCTCTACAATGGATACCGACAAAATCGTATTCAAAGTCAATAACCAGGTTGTCTCTCTAAAACCTGAAATTATTGTAGATCAATATGAGTACAAATACCCGGCTATCAAAGACTTAAAAAAGCCCAGTATCTCCCTGGGAAAAGCTCCTGATTTGAACAAGGCGTATAAGTCAATTTTGTCCGGTATGAATGCAGCTAAGCTCGACCCTGACGATGTGTGCTCTTACTTGGCAGCTGCAATGCAGTTCTTTGAAGGAACATGTCCAGAAGACTGGACTAGCTATGGAATCTTGATTGCAAGGAAAGGAGACAAGATAACTCCCAACTCTCTCGTAGACATAAAACGTACAGATGTAGAAGGAAACTGGGCTCTAACAGGAGGAATGGAGTTGACTAGGGATCCCACCATTCCAGAACATGCATCTTTGGTTGGTCTTCTCCTGAGTTTGTATCGATTGAGCAAAATATCCGGACAGAACACAGGCAATTACAAGACAAATATCTCTGATCGTATAGAGCAGATTTTTGAGACGGCCCCCTTTGTGAAGATCGTGGAACATCACACTTTGATGACAACTCACAAAATGTGCGCTAACTGGAGCACCATACCGAACTTTAGATTCCTAGCCGGAACTTA
			TGACATGTTTTTCTCTCGGATTGAACATCTATATTCAGCAATCAGAGTGGGTACAGTTGTCACTGCTTACGAGGACTGCTCAGGGCTAGTATCTTTTACAGGTTTTATAAAGCAGATAAACCTTACAGCAAAGGAAGCAATACTTTATTTCTTCCACAAAAATTTTGAGGGAGAGATAAGAAGAATGTTTGAGCCGGGACAGGAAACTGCAGTCCCTCACTCCTATTTCATCCATTTCCGGTCTTTGGGCCTGAGTGGGAAATCTCCATATTCGTCAAGTGCAGTTGGTCACGTGTTCAACCTCATTCACTTTGTTGGATGCTATATGGGTCAAGTGAGGTCTTTGAATGCAACGGTTATTGCCACATGTGCTCCACATGAGATGTCTGTTCTCGGGGGTTATTTGGGGGAGGAGTTCTTTGGCAAGGGGACTTTTGAGAGAAGATTCTTCAGAAACGAGAAGGAACTTCAGGACTATGAAGCAGCAGAGTTGACAAAAACTGAGGTCGCTCTGGCAGACGACGGAACGGTCAATTCTGATGACGAAGACTACTTCTCTGGAGAAACCAGGAGTCCAGAGGCGGTCTATACTCGGATTATGATCAATGGGGGCCGACTCAAAAGATCACATATAAGAAGGTATGTATCAGTCAGTTCCAATCATCAAGCTCGCCCTAATTCATTTGCTGAATTTCTAAACAAGACATATTCTAACGACCCGTAGGGAGTCGAACTTCAAGATTGTCAACAATAATAAATTGTTTAATTCCTCCACGAAAAAAACTAACACCCCTCCTTTTGAACCATTCCA-
		</sequence>
		<sequence>
			<taxon idref="WVa22_02.7_39.635_79.995"/>
			TTCCCTATCTACACAATACCAGACAAGCTAGGTCCTTGGAGTCCTATCGACATACATCATCTCAGTTGTCCCAATAATCTTGTTGTAGAAGACGAGGGGTGTAATAGTCTGTCGGGGTTTTCTTACATGGAACTAAAAGTGGGATACATCTCTGCCATAAAAGTGAACGGGTTCACTTGTACTGGTGTCGTGACTGAAGCCGAGACCTACACTAACTTCGTTGGTTATGTCACCACCACATTCAAGAGAAAACACTTTCGCCCGATGCCCGATGCATGTAGATCCGCATACAATTGGAAAATGGCAGGCGATCCTAGGTATGAAGAGTCCCTTCACAACCCATACCCTGATTATCATTGGCTGCGGACAGTTAAAACCACCAAGGAGTCTCTTATCATCATCTCGCCAAGTGTGGCTGACCTAGACCCGTATGACAAATCCCTTCATTCAAGGATTTTCCCTGGGGGGAAATGCACGGGTCTAACAGTCTCTTCCACCTACTGCTCGACCAACCATGACTACACCATCTGGATGCCTGAAAAAGCAGGGCTCGGGACATCTTGTGACATCTTCACCAATAGTAAAGGGAAGAGAGCGTCTAAAGGAGGCAAGACTTGTGGATTTGTGGACGAGAGAGGTTTGTATAAGTCCTTGAAAGGAGCTTGTAAGCTCAAGCTGTGCGGAGTTTCTGGGCTTAGACTTATGGATGGAACTTGGGTTGCGATTCAGACATTGGATGAAACCAAATGGTGCTCTCCTGATCAGCTGGTGAATCTGCATGACTTCCACTCGGATGAACTTGAGCATCTTGTTGTAGAGGAGTTGGTTAGAAAGAGGGAGGAATGTCTGGATGCATTAGAATCCATCATGACCACCAAATCAGTAAGCTTCAGACGTCTAAGCCACCTGAGAAAACTAGTTCCTGGGTTTGGGAAGGCATACACCATATTCAACAAAACCCTAATGGAGGCCGATGCCCACTACAAGTCCGTTCGGACTTGGAGCGAGATCATCCCCTCAAAAGGGTGTTTGAGAGTAGGGGGGAGATGTCATCCTCATGTAAATGGAGTATTTTTCAATGGCATCATTCTAGGTCCGGACGGGCATGTGTTGATCCCAGAAATGCAGTCATCCCTTCTCCAACAACATGTGGAACTGTTGGAGTCCTCTGTGATCCCCCTCATGCACCCCTTGGCAGATCCTTCAGCAGTTTTCAAAGATGGTGACGAGGCAGAGGATTTTGTTGAGGTTCATCTCCCAGATGTTCACAAACAGATCTCAGGGGTGGACCTAGGCCTCCCAAGCTGGGGGAAGTATATGCTGATGATTGCAGGTGCTCTAACAACTCTAATGCTGTTCAACACCTCTACAATGGATACCGACAAAATTGTATTCAAAGTCAATAACCAGGTTGTCTCTCTAAAACCTGAAATTATTGTAGATCAATATGAGTACAAATACCCGGCTATCAAAGACTTAAAGAAGCCCAGTATCTCCCTGGGAAAAGCTCCTGATTTGAACAAGGCGTATAAGTCAATTTTGTCCGGTATGAATGCAGCTAAGCTCGACCCTGACGATGTGTGCTCTTACTTGGCAGCTGCAATGCAGTTCTTTGAAGGAACATGTCCAGAAGACTGGACTAGCTATGGAATCTTGATTGCAAGGAAAGGAGACAAGATAACTCCAAACTCTCTCGTAGACATAAAACGTACAGATGTAGAAGGGAACTGGGCTCTAACAGGAGGAATGGAGTTGACTAGGGATCCCACCATTCCAGAACATGCATCTTTGGTTGGTCTTCTCCTGAGTTTGTATCGATTGAGCAAAATATCCGGACAGAACACAGGCAATTACAAGACAAATATCTCTGATCGTATAGAGCAGATTTTTGAGACGGCCCCCTTTGTGAAGATCGTGGAACATCACACTTTGATGACAACTCACAAAATGTGCGCTAACTGGAGCACCATACCGAACTTTAGATTCCTAGCCGGAACTTA
			TGACATGTTTTTCTCTCGGATTGAACATCTATATTCAGCAATCAGAGTGGGTACAGTTGTTACTGCTTACGAGGACTGCTCAGGGCTAGTATCTTTTACAGGTTTTATAAAGCAGATAAACCTTACAGCAAAGGAAGCAATACTTTATTTCTTCCACAAAAATTTTGAGGGAGAGATAAGAAGAATGTTTGAGCCGGGACAGGAAACTGCAGTCCCTCACTCCTATTTCATCCATTTCCGGTCTTTGGGCCTGAGTGGGAAATCTCCATATTCGTCAAGTGCAGTTGGTCACGTGTTCAACCTCATTCACTTTGTTGGATGCTATATGGGTCAAGTGAGGTCTTTGAATGCAACGGTTATTGCCACATGTGCTCCACATGAGATGTCTGTTCTCGGGGGTTATTTGGGGGAGGAGTTCTTTGGCAAGGGGACTTTTGAGAGAAGATTCTTCAGAAACGAGAAGGAACTTCAGGACTATGAAGCAGCAGAGTTGACAAAGACTGAGGTCGCTCTGGCAGACGACGGAACAGTCAATTCTGACGACGAAGACTACTTCTCTGGTGAAACCAGGAGTCCAGAGGCGGTCTATACTCGGATCATGATCAATGGGGGCCGACTCAAAAGATCACATATAAGAAGGTATGTATCAGTCAGTTCCAATCATCAAGCTCGCCCCAATTCATTTGCTGAATTTCTAAACAAGACATATTCTAACGACCCGTAGGGAGCCGAACTTCAAGATTGTCAACAATAATAAATTGTTTAATTCCTCCACGAAAAAAACTAACACCCCTCCTTTTGAACCATCCCA-
		</sequence>
	</alignment>

	<!-- The unique patterns from 1 to end                                       -->
	<!-- npatterns=282                                                           -->
	<patterns id="patterns" from="1" strip="false">
		<alignment idref="alignment"/>
	</patterns>

	<!-- This is a simple constant population size coalescent model              -->
	<!-- that is used to generate an initial tree for the chain.                 -->
	<constantSize id="initialDemo" units="years">
		<populationSize>
			<parameter id="initialDemo.popSize" value="100.0"/>
		</populationSize>
	</constantSize>

	<!-- Construct a starting tree that is compatible with specified clade heights-->
	<rescaledTree id="startingTree">

		<!-- Construct a rough-and-ready UPGMA tree as an starting tree              -->
		<upgmaTree>
			<distanceMatrix correction="JC">
				<patterns>

					<!-- To generate UPGMA starting tree, only use the 1st aligment, which may be 1 of many aligments using this tree.-->
					<alignment idref="alignment"/>
				</patterns>
			</distanceMatrix>
		</upgmaTree>
	</rescaledTree>

	<!-- Generate a tree model                                                   -->
	<treeModel id="treeModel">
		<upgmaTree idref="startingTree"/>
		<rootHeight>
			<parameter id="treeModel.rootHeight"/>
		</rootHeight>
		<nodeHeights internalNodes="true">
			<parameter id="treeModel.internalNodeHeights"/>
		</nodeHeights>
		<nodeHeights internalNodes="true" rootNode="true">
			<parameter id="treeModel.allInternalNodeHeights"/>
		</nodeHeights>
	</treeModel>

	<!-- Generate a generalizedSkyLineLikelihood for Bayesian Skyline            -->
	<generalizedSkyLineLikelihood id="skyline" linear="false">
		<populationSizes>
			<parameter id="skyline.popSize" dimension="5" value="220.0" lower="0.0"/>
		</populationSizes>
		<groupSizes>
			<parameter id="skyline.groupSize" dimension="5"/>
		</groupSizes>
		<populationTree>
			<treeModel idref="treeModel"/>
		</populationTree>
	</generalizedSkyLineLikelihood>
	<exponentialMarkovLikelihood id="eml1" jeffreys="true">
		<chainParameter>
			<parameter idref="skyline.popSize"/>
		</chainParameter>
	</exponentialMarkovLikelihood>

	<!-- The strict clock (Uniform rates across branches)                        -->
	<strictClockBranchRates id="branchRates">
		<rate>
			<parameter id="clock.rate" value="0.0010" lower="0.0"/>
		</rate>
	</strictClockBranchRates>

	<!-- The HKY substitution model (Hasegawa, Kishino & Yano, 1985)             -->
	<HKYModel id="hky">
		<frequencies>
			<frequencyModel dataType="nucleotide">
				<alignment idref="alignment"/>
				<frequencies>
					<parameter id="frequencies" dimension="4"/>
				</frequencies>
			</frequencyModel>
		</frequencies>
		<kappa>
			<parameter id="kappa" value="2.0" lower="0.0"/>
		</kappa>
	</HKYModel>

	<!-- site model                                                              -->
	<siteModel id="siteModel">
		<substitutionModel>
			<HKYModel idref="hky"/>
		</substitutionModel>
	</siteModel>

	<!-- START Multivariate diffusion model                                      -->

	<multivariateDiffusionModel id="location.diffusionModel">
		<precisionMatrix>
			<matrixParameter id="location.precision">
				<parameter id="location.precision.col1" value="0.05 0.0020"/>
				<parameter id="location.precision.col2" value="0.0020 0.05"/>
			</matrixParameter>
		</precisionMatrix>
	</multivariateDiffusionModel>

	<multivariateWishartPrior id="location.precisionPrior" df="2">
		<scaleMatrix>
			<matrixParameter>
				<parameter value="1.0 0.0"/>
				<parameter value="0.0 1.0"/>
			</matrixParameter>
		</scaleMatrix>
		<data>
			<parameter idref="location.precision"/>
		</data>
	</multivariateWishartPrior>

	<!-- END Multivariate diffusion model                                        -->


	<!-- Likelihood for tree given sequence data                                 -->
	<treeLikelihood id="treeLikelihood" useAmbiguities="false">
		<patterns idref="patterns"/>
		<treeModel idref="treeModel"/>
		<siteModel idref="siteModel"/>
		<strictClockBranchRates idref="branchRates"/>
	</treeLikelihood>

	<!-- START Multivariate diffusion model                                      -->
	<discretizedBranchRates id="location.diffusionRates">
		<treeModel idref="treeModel"/>
		<distribution>
			<onePGammaDistributionModel>
				<shape>

					<!-- half DF                                                                 -->
					<parameter id="location.halfDF" value="0.5"/>
				</shape>
			</onePGammaDistributionModel>
		</distribution>
		<rateCategories>
			<parameter id="location.rrwCategories"/>
		</rateCategories>
	</discretizedBranchRates>

	<multivariateTraitLikelihood id="location.traitLikelihood" traitName="location" useTreeLength="true" scaleByTime="true" reportAsMultivariate="true" reciprocalRates="true" integrateInternalTraits="true">
		<multivariateDiffusionModel idref="location.diffusionModel"/>
		<treeModel idref="treeModel"/>
		<traitParameter>
			<parameter id="leaf.location"/>
		</traitParameter>
		<conjugateRootPrior>
			<meanParameter>
				<parameter value="0.0 0.0"/>
			</meanParameter>
			<priorSampleSize>
				<parameter value="0.001"/>
			</priorSampleSize>
		</conjugateRootPrior>
		<discretizedBranchRates idref="location.diffusionRates"/>
	</multivariateTraitLikelihood>
	<correlation id="location.correlation" dimension1="1" dimension2="2">
		<matrixParameter idref="location.precision"/>
	</correlation>
	<matrixInverse id="location.varCovar">
		<matrixParameter idref="location.precision"/>
	</matrixInverse>
	<diffusionRateStatistic id="location.diffusionRate" greatCircleDistance="true">
		<multivariateTraitLikelihood idref="location.traitLikelihood"/>
	</diffusionRateStatistic>

	<!-- END Multivariate diffusion model                                        -->


	<!-- Define operators                                                        -->
	<operators id="operators" optimizationSchedule="log">
		<scaleOperator scaleFactor="0.75" weight="0.1">
			<parameter idref="kappa"/>
		</scaleOperator>
		<scaleOperator scaleFactor="0.75" weight="3">
			<parameter idref="clock.rate"/>
		</scaleOperator>
		<subtreeSlide size="22.0" gaussian="true" weight="15">
			<treeModel idref="treeModel"/>
		</subtreeSlide>
		<narrowExchange weight="15">
			<treeModel idref="treeModel"/>
		</narrowExchange>
		<wideExchange weight="3">
			<treeModel idref="treeModel"/>
		</wideExchange>
		<wilsonBalding weight="3">
			<treeModel idref="treeModel"/>
		</wilsonBalding>
		<scaleOperator scaleFactor="0.75" weight="3">
			<parameter idref="treeModel.rootHeight"/>
		</scaleOperator>
		<uniformOperator weight="30">
			<parameter idref="treeModel.internalNodeHeights"/>
		</uniformOperator>
		<scaleOperator scaleFactor="0.75" weight="15">
			<parameter idref="skyline.popSize"/>
		</scaleOperator>
		<deltaExchange delta="1" integer="true" weight="6" autoOptimize="false">
			<parameter idref="skyline.groupSize"/>
		</deltaExchange>
		<upDownOperator scaleFactor="0.75" weight="3">
			<up>
				<parameter idref="clock.rate"/>
			</up>
			<down>
				<parameter idref="treeModel.allInternalNodeHeights"/>
			</down>
		</upDownOperator>
		<scaleOperator scaleFactor="0.75" weight="1">
			<parameter idref="location.halfDF"/>
		</scaleOperator>
		<swapOperator size="1" weight="30" autoOptimize="false">
			<parameter idref="location.rrwCategories"/>
		</swapOperator>
		<uniformIntegerOperator weight="10">
			<parameter idref="location.rrwCategories"/>
		</uniformIntegerOperator>

		<!-- START Multivariate diffusion model                                      -->
		<precisionGibbsOperator weight="2">
			<multivariateTraitLikelihood idref="location.traitLikelihood"/>
			<multivariateWishartPrior idref="location.precisionPrior"/>
		</precisionGibbsOperator>

		<!-- END Multivariate diffusion model                                        -->

	</operators>

	<!-- Define MCMC                                                             -->
	<mcmc id="mcmc" chainLength="550000000" autoOptimize="true">
		<posterior id="posterior">
			<prior id="prior">
				<logNormalPrior mean="1.0" stdev="1.25" offset="0.0" meanInRealSpace="false">
					<parameter idref="kappa"/>
				</logNormalPrior>
				<gammaPrior shape="0.1" scale="1.0" offset="0.0">
					<parameter idref="clock.rate"/>
				</gammaPrior>
				<uniformPrior lower="0.0" upper="1.0E100">
					<parameter idref="skyline.popSize"/>
				</uniformPrior>
				<gammaPrior shape="0.0010" scale="1000.0" offset="0.0">
					<parameter idref="location.halfDF"/>
				</gammaPrior>
				<generalizedSkyLineLikelihood idref="skyline"/>
				<exponentialMarkovLikelihood idref="eml1"/>

				<!-- START Multivariate diffusion model                                      -->
				<multivariateWishartPrior idref="location.precisionPrior"/>

				<!-- END Multivariate diffusion model                                        -->

			</prior>
			<likelihood id="likelihood">
				<treeLikelihood idref="treeLikelihood"/>

				<!-- START Multivariate diffusion model                                      -->
				<multivariateTraitLikelihood idref="location.traitLikelihood"/>

				<!-- END Multivariate diffusion model                                        -->

			</likelihood>
		</posterior>
		<operators idref="operators"/>

		<!-- write log to screen                                                     -->
		<log id="screenLog" logEvery="50000">
			<column label="Posterior" dp="4" width="12">
				<posterior idref="posterior"/>
			</column>
			<column label="Prior" dp="4" width="12">
				<prior idref="prior"/>
			</column>
			<column label="Likelihood" dp="4" width="12">
				<likelihood idref="likelihood"/>
			</column>
			<column label="rootHeight" sf="6" width="12">
				<parameter idref="treeModel.rootHeight"/>
			</column>
			<column label="clock.rate" sf="6" width="12">
				<parameter idref="clock.rate"/>
			</column>
		</log>

		<!-- write log to file                                                       -->
		<log id="fileLog" logEvery="50000" fileName="RABV_raccoons.log" overwrite="false">
			<posterior idref="posterior"/>
			<prior idref="prior"/>
			<likelihood idref="likelihood"/>
			<parameter idref="treeModel.rootHeight"/>
			<parameter idref="skyline.popSize"/>
			<parameter idref="skyline.groupSize"/>
			<parameter idref="kappa"/>
			<parameter idref="clock.rate"/>

			<!-- START Multivariate diffusion model                                      -->
			<matrixParameter idref="location.precision"/>
			<correlation idref="location.correlation"/>
			<matrixInverse idref="location.varCovar"/>
			<diffusionRateStatistic idref="location.diffusionRate"/>

			<!-- END Multivariate diffusion model                                        -->

			<treeLikelihood idref="treeLikelihood"/>

			<!-- START Multivariate diffusion model                                      -->
			<multivariateTraitLikelihood idref="location.traitLikelihood"/>

			<!-- END Multivariate diffusion model                                        -->

			<generalizedSkyLineLikelihood idref="skyline"/>
		</log>

		<!-- write tree log to file                                                  -->
		<logTree id="treeFileLog" logEvery="50000" nexusFormat="true" fileName="RABV_raccoons.trees" sortTranslationTable="true">
			<treeModel idref="treeModel"/>
			<trait name="rate" tag="rate">
				<strictClockBranchRates idref="branchRates"/>
			</trait>
			<posterior idref="posterior"/>

			<!-- START Ancestral state reconstruction                                    -->
			<trait name="location" tag="location">
				<multivariateTraitLikelihood idref="location.traitLikelihood"/>
			</trait>

			<!-- END Ancestral state reconstruction                                      -->


			<!-- START Multivariate diffusion model                                      -->
			<multivariateDiffusionModel idref="location.diffusionModel"/>
			<multivariateTraitLikelihood idref="location.traitLikelihood"/>
			<trait name="rate" tag="location.rate">
				<discretizedBranchRates idref="location.diffusionRates"/>
			</trait>

			<!-- END Multivariate diffusion model                                        -->

		</logTree>
	</mcmc>
	<report>
		<property name="timer">
			<mcmc idref="mcmc"/>
		</property>
	</report>
</beast>
