# Supplementary material for: Explaining the geographic spread of emerging epidemics: a framework for comparing viral phylogenies and environmental landscape data
Source: BMC Bioinformatics. 2016 Feb 11;17:82. doi: 10.1186/s12859-016-0924-x (PMC4750353; doi:10.1186/s12859-016-0924-x)
Supplement: Additional file 1: — Example files and tutorial related to the present study. (ZIP 36167 kb) [file 12859_2016_924_MOESM1_ESM.zip › Appendix/Elevation_RABV_raccoons.asc]

NCOLS 92 
NROWS 75 
XLLCORNER -84.59170483 
YLLCORNER 33.53329592 
CELLSIZE 0.167210078043478 
NODATA_value -2147483647 
17.567499999999999 47.8125 40.445 59.045 42.4825 86.59 84.72 140.3675 73.1675 117.9 121.965 63.38 96.7825 171.1975 75.285 190.2575 88.345 49.5775 35.0475 43.96 62.57 84.1025 94.1 170.8125 200.7825 214.9975 227.3425 235.9775 259.4 306.355 357.025 382.255 408.4025 412.4725 423.5025 414.205 404.2 388.795 351.2375 301.5425 282.465 234.2625 201.5125 151.675 150.4425 200.6925 192.74 231.9675 279.91 244.18 221.305 179.1975 262.345 250.6625 306.7075 339.66 283.585 255.2475 249.1475 259.7575 313.7825 414.78 313.86 279.015 185.72 79.0075 41.43 19.5975 14.425 21.425 29.195 56.2025 76.975 95.7175 107.42 151.5675 281.6375 371.8 376.9625 317.805 320.2075 357.21 405.7725 333.875 392.62 510.2275 497.0525 440.51 399.0025 338.81 327.5775 318.4175
65.49 25.17 -2147483647 -2147483647 -2147483647 -2147483647 -2147483647 -2147483647 3.095 20.965 58.7075 80.0075 118.68 198.0075 221.64 234.7425 172.53 153.785 5.75 -2147483647 -2147483647 -2147483647 -2147483647 60.015 193.385 215.6125 235.4375 249.2375 283.8525 318.7875 349.2725 359.5425 444.095 463.3575 454.8175 431.4275 436.5075 428.625 433.195 390.7 314.3275 283.8175 276.3775 202.6125 159.9725 131.095 137.465 135.355 214.0675 236.495 247.8775 193.335 287.3625 222.7175 240.86 260.53 231.4 188.025 227.345 229.245 283.5825 268.8575 209.075 103.54 66.1225 45.96 14.555 16.8225 19.33 29.9425 38.7575 70.305 99.68 141.995 168.47 209.355 256.9875 311.4025 339.1875 306.06 367.625 462.5425 459.825 393.235 506.485 562.59 517.525 432.315 356.61 341.46 406.9525 396.2375
184.9175 178.6725 103.395 -2147483647 -2147483647 -2147483647 -2147483647 -2147483647 -2147483647 10.9975 1.345 -2147483647 -2147483647 5.88 79.685 147.0325 174.8625 46.5 5.6925 -2147483647 -2147483647 -2147483647 -2147483647 0.4425 86.9525 181.5 232.2 259.25 278.6725 303.925 320.6575 345.535 396.7275 467.135 484.45 459.2175 453.6675 455.7475 442.0025 413.3 384.4325 302.6375 213.475 214.31 189.15 156.715 151.5625 131.74 140.8225 155.1275 162.77 202.2775 197.87 167.5475 149.1925 109.3625 86.495 78.89 62.3775 77.065 73.47 54.3375 54.76 61.3225 36.1375 33.6575 20.8225 32.165 35.71 30.4075 52.88 76.2375 127.1125 194.0375 216.5725 214.9725 262.63 339.44 280.17 353.7875 460.0625 490.8875 448.31 532.1 470.8225 415.8525 465.065 435.295 356.9325 326.3875 397.4375 524.4975
220.39 215.915 219.7875 196.8425 131.655 48.575 2.7225 -2147483647 -2147483647 -2147483647 -2147483647 -2147483647 -2147483647 -2147483647 -2147483647 -2147483647 27.07 12.765 -2147483647 -2147483647 -2147483647 -2147483647 -2147483647 -2147483647 3.99 103.9025 196.5975 234.1675 264.17 305.4125 331.105 336.335 355.125 398.295 453.44 465.895 482.7475 449.6825 444.3 435.58 380.42 339.1725 363.22 376.1675 305.0925 228.6775 184.54 172.22 142.0925 96.6975 98.18 82.2975 104.1975 69.155 72.2025 78.2075 67.0925 59.0575 62.5725 79.5875 69.57 70.7275 56.1975 31.0075 19.4325 33.07 17.295 22.115 32.3325 50.935 82.3125 142.42 225.1275 264.685 309.1025 234.1575 226.96 250.1875 327.29 444.64 531.62 556.135 472 638.8825 667.09 497.1775 515.13 393.7025 341.825 413.43 364.4825 349.3975
271.9 261.265 254.6575 255.2975 242.445 224.31 188.1325 29.6325 -2147483647 -2147483647 -2147483647 -2147483647 -2147483647 -2147483647 -2147483647 -2147483647 0.44 57.2725 73.0225 60.715 -2147483647 -2147483647 -2147483647 -2147483647 -2147483647 1.7575 83.345 194.8775 241.845 263.2625 298.525 315.125 340.95 348.2875 387.9475 408.5475 440.24 457.82 450.585 443.6725 390.11 358.2875 344.51 339.375 330.57 332.0825 259.7475 212.0075 190.3375 160.56 132.7825 128.455 98.6125 93.67 85.3925 71.4525 66.815 78.1375 94.795 82.835 64.2925 43.8975 30.2825 34.0775 33.37 47.695 48.535 41.045 40.7925 56.4325 97.435 171.715 243.1475 329.5725 279.975 244.3225 257.105 355.8725 427.105 544.4925 643.05 662.7725 767.7475 652.04 477.8125 411.625 394.23 358.265 417.5 386.7725 237.8575 172.065
331.1925 313.505 287.885 261.9075 233.755 221.175 199.3425 94.225 1.755 -2147483647 -2147483647 -2147483647 -2147483647 -2147483647 -2147483647 -2147483647 -2147483647 -2147483647 108.55 168.395 -2147483647 -2147483647 -2147483647 -2147483647 -2147483647 -2147483647 0.895 109.8225 216.7175 236.3825 246.4325 287.305 326.4875 342.3075 361.83 360.905 387.0625 425.38 424.68 407.8575 381.0975 361.6875 371.8325 378.0975 363.89 314.38 300.0975 273.295 214.5725 170.1825 141.3975 131.23 109.6425 90.59 83.315 72.6575 78.7425 89.3525 76.9675 51.6775 30.2625 48.375 52.51 68.86 90.1225 64.3975 58.055 40.645 32.105 62.3325 154.5875 243.8725 388.13 286.9575 265.26 332.3575 406.88 494.42 473.2125 522.1675 642.1525 591.195 630.6425 641.75 521.9075 640.905 450.245 322.55 302.1325 332.29 206.02 157.6275
387.965 390.6425 321.595 271.01 253.88 238.61 212.595 44.3175 -2147483647 -2147483647 -2147483647 -2147483647 -2147483647 -2147483647 -2147483647 -2147483647 -2147483647 -2147483647 3.6 123.3725 160.79 67.7925 2.7225 -2147483647 -2147483647 -2147483647 23.5425 22.65 124.2875 208.865 233.635 253.4175 287.005 303.495 328.4425 329.2275 353.91 380.135 392.695 364.6075 360.7825 348.425 364.7025 342.965 311.85 290.7375 273.8275 242.75 190.0975 152.1725 136.75 126.91 112.6025 103.2225 88.83 73.8325 73.8775 69.6 63.9325 64.6775 75.705 118.795 217.175 340.185 325.055 188.51 81.7725 34.355 34.965 112.6175 184.7875 273.1325 504.205 299.0475 290.54 447.435 548.295 583.0525 448.8175 609.255 642.085 526.17 499.7025 566.4275 596.0075 519.1075 265.33 181.8825 148.8375 156.2 127.37 111.9925
366.0125 354.7925 363.555 326.075 292.3075 272.02 246.015 194.1625 -2147483647 -2147483647 -2147483647 -2147483647 -2147483647 -2147483647 -2147483647 -2147483647 -2147483647 -2147483647 -2147483647 34.515 198.325 190.6125 44.7725 52.3975 -2147483647 -2147483647 38.64 177.1075 137.5375 182.955 212.655 228.735 244.95 271.215 285.8275 294.97 311.0825 321.665 337.19 319.04 315.735 315.86 297.48 290.545 275.5125 243.0575 231.315 208.7625 184.155 158.9225 134.9425 124.035 118.2325 107.84 82.0725 85.845 96.04 102.3975 119.7925 161.1875 270.6175 392.01 463.1775 522.05 580.6675 379.985 107.7975 34.0525 63.07 215.7975 257.04 467.1775 472.7275 401.2675 394.29 515.185 498.515 426.99 592.665 676.415 484.6175 441.14 582.79 547.3875 503.7825 370.585 231.805 192.785 100.6175 97.1425 95.1425 70.6325
358.59 357.42 352.78 353.2875 302.1525 281.665 224.895 158.2325 -2147483647 -2147483647 -2147483647 -2147483647 -2147483647 -2147483647 -2147483647 -2147483647 -2147483647 -2147483647 -2147483647 48.4225 222.305 232.175 238.185 272.17 130.1475 35.7025 0.9 80.9325 237.7175 283 270.765 220.115 231.4225 259.97 264.9575 281.71 277.8675 278.3775 268.3725 265.475 246.815 244.4125 238.375 206.255 196.2775 196.295 191.02 177.8575 167.8625 135.4475 117.9825 112.175 109.98 87.655 95.7775 103.335 120.6775 181.7925 299.075 385.0425 462.715 490.935 563.135 526.8125 438.355 339.03 103.65 33.195 79.425 223.0825 407.0625 362.3675 356.7225 409.14 508.9675 360.7275 530.7175 479.2425 421.1975 516.1025 424.6375 608.71 527.005 327.46 263.6425 300.94 171.0175 171.02 105.1725 76.915 60.3475 98.4875
356.92 375.995 366.4675 311.74 273.3825 249.9725 219.375 120.6725 -2147483647 -2147483647 -2147483647 -2147483647 -2147483647 -2147483647 -2147483647 -2147483647 -2147483647 -2147483647 50.47 194.17 242.615 274.24 329.095 406.015 364.25 447.0225 258.4525 198.08 210.5675 260.2475 236.03 216.58 228.9625 267.8225 271.7725 265.855 259.565 256.215 237.4625 229.1475 202.745 185.4025 177.8575 167.46 166.4725 163.56 149.76 152.31 142.2875 116.16 100.675 88.685 57.1125 101.3825 119.135 151.635 214.1275 310.185 414.1475 451.995 489.2275 521.21 518.485 562.2175 537.8125 328.405 268.2775 44.1975 99.9725 230.105 466.2225 402.115 414.6425 419.565 494.735 310.1425 384.27 370.3275 418.515 652.1175 476.33 520.16 325.575 296.7275 306.86 193.5325 142.6675 127.13 98.71 67.615 101.3025 160.435
368.81 347.1425 280.73 258.0875 241.2125 215.0075 124.145 25.56 -2147483647 -2147483647 -2147483647 -2147483647 -2147483647 -2147483647 -2147483647 -2147483647 -2147483647 17.245 242.9225 262.125 254.66 294.51 359.91 433.57 461.38 514.6775 445.1475 253.885 229.835 271.0825 233.3975 235.5525 255.07 281.765 260.4525 269.3775 269.715 215.265 210.455 221.325 168.685 134.1475 138.7075 116.855 119.9625 108.75 114.865 95.2775 79.66 64.0425 42.66 78.98 115.3125 133.88 167.4375 229.84 303.305 419.73 470.385 491.7875 512.3075 508.7325 595.45 653.77 629.355 600.6425 201.065 62.545 124.655 388.1775 499.18 345.33 310.485 495.4725 394.4175 305.3475 337.2025 473.0225 712.5675 962.5425 742.6975 430.4925 263.075 248.7 211.3425 162.0425 112.975 89.3325 66.4375 67.49 75.1925 89.7675
281.7225 241.3825 238.72 232.035 201.15 165.2025 24.92 0.4375 -2147483647 30.71 34.825 -2147483647 -2147483647 -2147483647 -2147483647 -2147483647 -2147483647 151.6575 268.305 284.5475 306.4075 307.545 359.2 451.8525 484.005 498.955 478.125 338.2425 239.7575 248.2475 250.585 285.2725 307.455 289.28 281.9975 308.3275 271.255 207.88 234.7025 233.715 174.9 124.5425 91.7175 88.0125 97.425 87.115 30.03 15.38 13.42 42.165 76.535 112.5525 138.6775 185.2425 236.31 286.6125 418.8625 514.615 538.63 571.3325 572.9 567.7775 736.8425 826.8975 858.69 518.41 306.78 55 111.385 499.0425 577.07 443.395 432.985 507.29 347.7 257.9725 601.8175 704.5125 781.0325 580.785 374.615 246.95 180.94 152.525 142.55 115.755 82.795 93.475 45.82 49.685 40.87 40.81
235.365 221.53 222.5275 193.13 56.12 8.9075 1.325 50.0425 161.61 206.2525 211.6225 72.9375 -2147483647 -2147483647 -2147483647 -2147483647 -2147483647 177.245 294.8 315.8275 341.445 368.585 389.17 437.3525 477.39 477.11 474.99 416.185 303.88 260.95 282.19 242.29 222.3375 152.6325 141.6225 107.6175 104.26 56.07 35.915 26.3525 9.795 2.3325 25.1525 37.255 78.265 43.6225 2.6475 0.9275 0.7575 9.645 52.39 144.015 279.195 328.9425 253.3925 316.0225 469.7475 587.175 591.475 589.545 585.4775 652.995 553.27 582.62 580.535 380.6925 299.67 69.9975 120.1825 526.135 536.5425 377.6025 353.1025 456.21 276.0575 427.8925 529.72 394.505 664.4875 462.3025 246.3075 225.095 177.755 162.07 113.7225 104.835 59.2125 40.9225 17.86 24.85 21.4575 2.695
216.1375 205.6425 203.15 176.68 3.95 -2147483647 41.5975 179.855 208.6475 231.91 236.705 183.6875 -2147483647 -2147483647 -2147483647 -2147483647 -2147483647 185.5925 300.06 335.165 347.785 371.3325 403.885 423.4275 447.3 436.185 431.8175 377.1125 265.86 194.5175 175.5925 160.8675 77.91 9.555 -2147483647 -2147483647 -2147483647 -2147483647 -2147483647 -2147483647 -2147483647 -2147483647 -2147483647 -2147483647 -2147483647 -2147483647 -2147483647 -2147483647 -2147483647 0.3825 83.7325 245.0675 441.3525 528.4625 405.74 320.7125 467.4675 580.6525 591.3475 621.425 730.285 643.1725 583.9225 495.6725 369.55 384.57 296.0525 114.6425 211.7575 373.7625 567.29 448.505 351.1975 316.075 297.9125 463.2975 375.6075 280.045 270.93 301.425 226.7325 193.8525 171.21 117.2175 85.2725 62.9075 15.3275 2.8725 10.6775 3.58 0.0425 0.115
207.515 197.4075 193.6375 183.9375 154.84 112.8975 187.045 210.1275 226.5575 235.3325 239.815 221.3825 6.445 -2147483647 -2147483647 -2147483647 -2147483647 169.48 283.8125 325.5525 351.435 367.05 386.635 383.7125 354.295 356.0125 355.4375 330.105 216.21 159.1775 54.6875 17.9125 -2147483647 -2147483647 -2147483647 -2147483647 -2147483647 -2147483647 -2147483647 -2147483647 -2147483647 -2147483647 -2147483647 -2147483647 -2147483647 -2147483647 -2147483647 -2147483647 0.385 7.755 76.04 244.68 383.535 523.0125 537.6925 349.2825 444.315 566.14 661.92 734.305 725.8075 599.0825 638.84 554.8725 338.6625 278.9575 309.5625 112.2325 259.675 269.3975 640.1325 521.8475 368.405 231.8325 373.1975 391.6425 373.33 257.585 211.635 211.145 234.85 216.42 171.69 105.43 54.9125 17.1975 2.6525 -2147483647 -2147483647 -2147483647 -2147483647 -2147483647
217.065 204.535 189.14 183.745 183.465 193.1125 210.2975 232.225 242.0925 236.44 235.02 233.3 59.6475 -2147483647 -2147483647 -2147483647 -2147483647 167.5375 269.9875 317.045 345.8125 364.0125 371.205 362.1675 339.96 308.47 305.9425 282.685 189.7675 62.3625 -2147483647 -2147483647 -2147483647 -2147483647 -2147483647 3.135 14.945 16.1075 15.67 13.61 2.9625 -2147483647 -2147483647 -2147483647 -2147483647 -2147483647 -2147483647 21.2775 89.1825 130.9975 136.6925 187.2575 242.4025 342.9225 415.22 394.4275 396.5125 488.98 589.27 672.65 580.025 544.535 508.52 543.49 351.7275 221.665 153.3975 156.195 301.745 432.6475 579.035 482.665 341.71 269.3675 367.38 393.0875 317.4 199.425 227.01 278.8475 237.3425 167.61 138.095 75.61 29.8025 2.2425 -2147483647 -2147483647 -2147483647 -2147483647 -2147483647 -2147483647
213.8725 201.7475 188.6925 185.1775 194.125 211.2875 240.9425 252.435 252.275 247.195 237.5625 229.375 90.0275 -2147483647 -2147483647 25.405 95.8425 206.11 254.625 302.29 323.56 352.6275 340.015 313.9125 296.535 277.14 236.655 226.0675 136.19 47.6625 14.385 7.225 32.6775 54.315 87.175 114.615 129.655 141.9375 154.915 140.7025 116.085 80.7025 51.6175 75.435 81.765 69.09 84.3025 117.655 132.7625 125.55 125.2425 136.2075 156.665 154.4975 180.44 236.93 304.43 374.945 510.6625 546.235 601.4325 517.8225 380.28 421.3575 294.565 125.1375 101.7125 235.1425 456.6575 555.1625 510.2225 465.0975 249.93 321.1075 441.8325 392.535 243.265 152.19 140.26 196.24 201.25 93.7475 59.23 55.825 0.9525 -2147483647 -2147483647 -2147483647 -2147483647 -2147483647 -2147483647 -2147483647
213.865 217.91 218.74 217.4325 219.54 232.2375 244.11 255.135 267.285 248.3 243.6425 226.095 147.245 10.43 63.8475 194.095 227.15 225.545 249.0425 284.82 288.9375 304.31 308.8125 295.3825 264.1125 241.5625 211.4575 207.6625 204.7625 195.86 183.0725 158.7675 164.7675 156.57 174.6875 183.2975 195.89 219.1375 220.71 203.2625 184.58 171.0725 160.925 163.2725 152.635 142.3325 129.5325 129.665 143.5325 162.3225 139.395 143.2175 162.7525 179.2925 218.0025 202.365 257.04 252.6875 305.09 338.325 430.6425 369.0925 266.9775 351.2275 159.805 90.8675 150.785 239.215 433.635 684.5275 506.5675 404.38 250.22 316.36 449.065 358.2325 267.46 176.19 137.3925 155.985 109.8925 49.7725 18.71 7.9225 -2147483647 -2147483647 -2147483647 -2147483647 -2147483647 -2147483647 -2147483647 -2147483647
241.0675 242.9625 246.9275 243.3925 245.755 254.2375 273.1775 304.4175 301.7425 251.1125 237.665 213.035 184.5275 186.4825 202.29 213.3975 231.345 230.2525 242.0675 252.745 264.4875 273.4325 273.8625 257.975 246.1925 240.6125 218.0725 208.975 196.0125 179.375 166.4 150.955 152.9725 139.2475 166.6125 211.09 258.15 305.0375 322.62 295.9 208.07 227.42 250.855 235.63 219.8125 171.885 147.21 157.7375 247.4075 302.76 305.5625 355.395 409.66 429.185 391.4375 431.71 415.745 411.3875 374.6575 209.585 217.9625 191.7025 211.42 190.9075 103.1475 82.135 165.705 230.94 442.525 719.755 609.41 352.35 214.43 242.1 386.71 343.485 304.7 187.2275 93.9675 112.7925 82.8725 43.19 16.3275 0.02 -2147483647 -2147483647 -2147483647 -2147483647 -2147483647 -2147483647 -2147483647 -2147483647
260.6625 267.77 272.3375 268.105 275.995 298.9125 316.94 312.7775 291.8875 228.0375 200.7275 191.31 174.2125 187.27 195.7075 203.2175 212.3375 219.025 219.4925 224.67 231.405 229.805 225.05 227.275 225.08 202.615 76.3975 49.5875 17.87 1.735 -2147483647 -2147483647 -2147483647 34.415 179.215 304.6575 356.1475 448.405 468.6225 382.3025 235.1675 352.325 407.8375 354.625 311.8475 222.345 190.01 206.2275 342.76 427.495 447.815 472.325 509.4375 493.2775 408.255 465.285 476.12 486.025 476.13 466.6575 362.475 310.7075 330.235 160.62 94.2725 98.3175 314.0625 401.455 433.2525 590.315 501.7825 346.3175 185.985 263 342.545 342.1725 321.6425 138.4675 71.125 77.0375 48.06 37.47 8.2625 0.455 -2147483647 -2147483647 -2147483647 -2147483647 -2147483647 -2147483647 -2147483647 -2147483647
276.015 281.8825 280.5125 282.5775 295.03 301.4275 293.5525 282.93 235.03 190.9375 124.7225 41.8725 153.4325 176.495 183.005 189.64 206.485 210.3525 140.0775 52.0175 19.7925 21.6375 30.975 92.24 117.6875 30.16 19.6075 2.16 -2147483647 -2147483647 -2147483647 1.4475 64.9125 217.6175 366.5275 442.56 454.755 538.6725 525.36 397.45 397.295 395.795 498.5725 485.9975 382.8225 310.9075 286.82 254.0725 297.6875 404.865 438.9575 474.0575 459.975 521.2625 440.485 445.5825 470.3925 461.6975 522.2925 577.715 521.7575 403.0675 449.0075 334.8975 76.5125 113.5225 332.245 463.765 474.86 539.71 398.1875 210.0725 159.59 259.9825 286.8125 328.77 265.565 117.2175 84.9525 56.0125 44.1375 34.9975 16.7875 10.335 -2147483647 -2147483647 -2147483647 -2147483647 -2147483647 -2147483647 -2147483647 -2147483647
290.4075 288.09 286.3625 283.7225 278.2025 283.705 266.8875 210.9975 199.075 185.5325 44.3175 -2147483647 12.5375 161.315 180.605 190.7225 182.7475 55.7425 -2147483647 -2147483647 -2147483647 -2147483647 -2147483647 -2147483647 -2147483647 -2147483647 -2147483647 -2147483647 -2147483647 -2147483647 62.8475 262.9075 406.7475 381.685 407.715 492.5425 548.2525 576.11 479.5325 535.1625 551.2925 486.775 518.8225 473.625 397.305 435.975 339.57 426.0975 309.105 426.77 469.2675 392.035 418.14 423.0175 459.38 436.015 456.6625 517.225 559.7275 597.4675 527.2725 587.1525 399.9975 248.5625 116.115 97.6575 273.2775 383.7425 447.515 512.07 391.975 179.5375 153.6375 240.0575 267.255 293.3375 241.445 125.77 88.6525 56.995 40.6725 16.2075 1.605 -2147483647 -2147483647 -2147483647 -2147483647 -2147483647 -2147483647 -2147483647 -2147483647 -2147483647
300.5375 291.135 302.035 288.7675 276.725 253.7475 215.6225 195.58 163.2425 172.9275 155.4 129.22 143.58 180.5275 156.2875 99.105 31.1225 -2147483647 -2147483647 -2147483647 -2147483647 -2147483647 -2147483647 -2147483647 -2147483647 -2147483647 -2147483647 6.26 102.515 292.5975 420.375 459.5075 525.0975 454.7025 551.61 562.71 588.6975 573.2875 549.9075 531.1775 619.5425 547.165 543.9225 473.7825 443.7125 490.7075 376.5 457.1975 419.4125 410.0475 398.62 399.005 363.9925 433.01 422.085 483.885 536.665 579.475 595.6775 666.7775 669.835 606.9225 663.37 271.51 59.02 129.635 338.84 333.13 468.865 426.7975 278.6675 96.5425 102.1375 172.0625 234.1375 265.05 219.555 131.02 100.6525 60.335 47.1525 22.7625 14.4075 0.8975 -2147483647 -2147483647 -2147483647 -2147483647 -2147483647 -2147483647 -2147483647 -2147483647
331.5325 311.4075 300.1825 274.63 243.3225 214.91 198.875 186.5175 111.4725 169.73 188.5625 175.235 164.1975 46.93 0.8625 -2147483647 -2147483647 -2147483647 -2147483647 -2147483647 -2147483647 -2147483647 -2147483647 -2147483647 -2147483647 29.5475 144.43 309.6925 430.155 476.8375 499.82 458.66 435.285 515.2275 528.185 558.455 554.945 543.8775 607.7975 600.625 611.8875 651.13 563.705 472.3025 431.1 435.925 364.705 395.195 391.495 349.8225 371.8925 368.0175 368.5425 424.5375 480.5175 477.0725 549.08 565.1175 587.92 669.66 727.265 598.59 562.4175 176.6675 70.9125 193.4125 352.9575 264.3325 437.8225 390.3875 213.405 62.0075 71.98 205.745 263.0225 210.365 190.935 135.4625 95.9925 75.8925 64.9 46.6275 31.9175 12.155 -2147483647 -2147483647 0.66 1.3625 -2147483647 -2147483647 -2147483647 -2147483647
349.855 309.43 276.7625 241.5025 211.6225 202.55 189.2175 122.2425 11.64 7.25 22.945 -2147483647 21.545 -2147483647 -2147483647 -2147483647 -2147483647 -2147483647 -2147483647 -2147483647 -2147483647 13.6625 62.27 128.245 204.9925 288.11 385.31 410.855 441.0175 490.015 491.5875 500.58 482.7175 549.3575 599.77 595.325 592.9225 530.1025 586.445 653.2925 661.955 644.13 547.1575 495.37 449.5725 509.755 490.3125 442.1925 358.8075 395.66 447.2125 470.26 463.3175 432.185 502.2825 465.65 468.3175 550.2375 586.1975 661.335 637.76 558.7625 202.61 70.5175 125.28 206.305 282.0925 319.4625 397.7375 268.13 165.83 46.6575 79.125 214.5625 233.8025 183.0675 153.915 155.0625 93.4925 45.14 29.0425 21.9825 30.01 33.175 5.7025 -2147483647 -2147483647 5.7875 -2147483647 -2147483647 -2147483647 -2147483647
290.5925 261.3525 240.3175 224.055 211.6975 202.6375 163.8575 14.3225 -2147483647 -2147483647 3.4875 29.95 -2147483647 -2147483647 -2147483647 -2147483647 -2147483647 -2147483647 0.4475 66.9775 166.4475 252.72 254.8025 288.41 324.755 356.5325 389.5175 412.67 446.8875 482.3875 494.3075 490.14 522.555 546.25 575.83 633.81 621.8225 596.2525 609.3925 642.0275 691.07 613.3875 583.1375 523.4025 525.005 524.0925 524.1225 392.9625 353.1075 337.365 363.35 401.085 423.03 420.64 565.3025 477.94 420.43 378.655 447.9625 444.0625 367.2775 306.3725 157.48 106.9 106.155 239.1275 251.1475 326.685 303.8075 236.66 104.5825 27.86 124.1175 169.8975 129.695 131.4925 137.7 142.7675 63.85 8.295 22.6425 36.3175 20.7 13.23 27.1475 6.0225 6.1125 10.385 -2147483647 -2147483647 -2147483647 -2147483647
253.75 225.7225 230.155 221.245 207.785 193.2225 186.7025 178.5075 123.3525 44.4925 39.3725 16.77 -2147483647 -2147483647 -2147483647 3.1325 -2147483647 22.4725 172.715 288.91 361.24 338.775 269.6225 319.3775 330.435 357.415 386.3775 429.17 453.0375 454.575 479.2325 474.7075 518.99 533.8525 577.705 577.795 627.935 570.1875 554.92 557.625 599.205 605.835 561.7825 504.625 558.5925 551.895 558.14 541.1 515.6775 463.1925 359.4675 318.9475 323.175 384.9025 493.75 426.0725 391.745 344.155 383.4575 427.1325 333.71 191.0375 125.525 121.9125 97.6725 220.2975 205.48 205.035 210.495 188.9575 78.5 56.86 134.5925 146.905 105.9275 71.2825 120.61 113.1025 55.3025 6.925 28.105 16.95 2.1025 4.3575 12.4525 3.235 0.745 0.2275 -2147483647 -2147483647 -2147483647 -2147483647
220.5425 218.5875 213.0675 204.5075 202.895 202.355 199.21 194.5325 183.45 161.1625 135.5925 118.4025 57.7725 102.9075 161.7225 209.5225 213.3475 239.6575 313.2325 335.0725 363 310.31 274.2975 310.56 337.24 355.425 403.1875 417.9125 412.0275 432.9275 453.8125 478.8125 498.385 510.1075 512.57 570.0175 571.49 518.16 500.42 532.16 503.9075 519.13 515.8525 491.355 506.325 441.8 453.6925 488.015 547.535 639.5375 612.2525 422.3125 318.1675 371.925 487.26 436.1325 415.555 370.755 352.1225 294.8675 224.445 148.76 162.3575 158.72 232.4475 193.7 190.6425 147.4 146.3575 138.0625 59.795 116.2975 93.995 81.165 77.255 53.05 58.07 37.7325 22.7625 1.0925 0.8475 0.005 0.8225 10.6325 1.025 -2147483647 -2147483647 0 -2147483647 -2147483647 -2147483647 -2147483647
215.5875 216.7875 215.54 212.1725 210.0025 210.195 212.7475 216.9675 206.8775 220.0775 232.265 217.47 251.3025 260.0825 245.27 258.635 298.9 334.135 297.04 336.81 353.985 294.4675 280.375 326.325 315.3675 351.9075 390.1625 428.4 419.695 427.9125 440.36 448.7525 485.83 510.615 533.7625 552.8 515.45 572.0225 566.32 481.78 496.9825 479.3275 465.7575 389.0775 295.895 278.6425 263.3225 290.0625 448.645 413.46 378.28 318.325 331.77 519.9425 562.9625 555.08 463.5 410.7125 254.3275 273.4 182.63 232.7075 262.7175 153.855 120.08 133.86 178.4975 126.4525 83.585 28.565 11.1275 14.91 15.235 7.565 4.2475 0.8525 0.56 0.075 0.1075 -2147483647 -2147483647 -2147483647 0.425 0.1675 -2147483647 0.0025 0.785 2.6425 -2147483647 -2147483647 -2147483647 -2147483647
218.9225 217.315 220.3625 226.045 227.575 236.25 242.3975 242.44 238.21 269.275 273.1475 271.765 300.385 303.65 297.2975 311.8375 330.745 329.7925 312.605 341.1925 340.7125 309.19 313.19 314.41 319.22 333.3625 378.5925 396.8825 422.7725 388.0375 404.495 435.27 441.1425 492.665 478.9175 529.3475 590.4275 490.945 442.3325 472.815 494.89 365.3725 294.4975 421.1525 442.2075 317.965 187.49 227.7625 265.3725 260.1375 275.8375 356.5875 467.0825 503.855 550.8725 449.655 280.595 260.9975 240.015 207.685 320.4425 229.2775 163.12 92.905 74.6375 111.94 50.11 12.175 0.9075 -2147483647 -2147483647 -2147483647 2.0825 2.72 1.6125 2.05 0.755 0.3525 0.8325 -2147483647 -2147483647 -2147483647 -2147483647 -2147483647 -2147483647 -2147483647 -2147483647 -2147483647 -2147483647 -2147483647 -2147483647 -2147483647
228.36 225.27 226.225 235.315 249.325 256.435 255.5075 249.0725 259.0475 295.335 305.0675 325.0025 341.575 341.75 346.21 332.5175 320.195 321.81 330.1125 349.345 354.3925 343.975 363.13 346.71 342.08 319.305 372.46 395.4575 384.9325 396.52 370.9975 404.4025 444.0475 449.8975 515.885 508.1775 459.14 514.22 517.16 549.6875 369.6375 374.6175 428.2125 467.9725 378.9425 203.5075 183.9125 216.5825 244.435 343.4975 386.9925 482.4275 439.19 391.38 334.01 273.0825 218.7125 186.15 220.1975 281.615 240.075 115.65 74.1225 31.5325 43.465 12.2725 14.985 21.9375 17.6425 29.69 21.1825 18.965 5.59 11.5075 5.7125 0.08 -2147483647 -2147483647 -2147483647 -2147483647 -2147483647 -2147483647 -2147483647 -2147483647 -2147483647 -2147483647 -2147483647 -2147483647 -2147483647 -2147483647 -2147483647 -2147483647
246.045 245.4875 252.6075 276.7025 290.6175 287.4125 276.8825 264.62 276.26 301.155 330.7425 381.75 388.475 354.9275 334.435 308.255 337.3425 336.8425 319.0125 334.31 348.0525 363.2725 356.5575 343.04 330.77 325.38 331.1175 347.91 374.965 354.7425 337.985 385.1075 395.4575 458.0375 491.4 521.7675 492.02 579.7875 484.615 402.1275 415.8025 456.1875 406.375 384.1175 305.97 237.79 195.7275 275.205 329.8975 397 389.7325 329.53 285.385 222.61 201.805 181.3075 140.9225 182.7775 236.2375 182.48 130.545 86.8325 36.46 13.3 13.925 31.46 43.8325 31.815 15.9525 13.5825 6.08 2.125 0.0425 -2147483647 -2147483647 -2147483647 -2147483647 -2147483647 -2147483647 -2147483647 -2147483647 -2147483647 -2147483647 -2147483647 -2147483647 -2147483647 -2147483647 -2147483647 -2147483647 -2147483647 -2147483647 -2147483647
258.645 260.545 275.8075 305.6825 309.1 314.5625 298.6175 280.7075 284.97 299.6 338.56 401.6975 380.6825 364.9175 341.325 325.46 335.405 336.995 308.8975 311.985 336.91 353.705 345.8925 320.4425 337.9475 321.4075 312.445 347.02 319.985 333.3375 356.9325 365.435 398.695 482.43 561.47 591.71 591.095 469.16 361.1025 315.495 328.9575 290.2725 277.5425 239.5975 220.8625 197.785 216.1925 313.34 319.655 282.135 266.21 221.6625 184.03 176.4525 132.5875 145.66 138.535 148.5275 98.2875 48.1725 61.6075 31.9975 13.0375 6.4175 1.415 1.9775 0.9475 0.135 0.025 0.005 -2147483647 -2147483647 -2147483647 -2147483647 -2147483647 -2147483647 -2147483647 -2147483647 -2147483647 -2147483647 -2147483647 -2147483647 -2147483647 -2147483647 -2147483647 -2147483647 -2147483647 -2147483647 -2147483647 -2147483647 -2147483647 -2147483647
283.0625 287.895 305.3575 309.0725 322.345 377.5325 320.94 292.385 282.77 291.23 329.1925 378.8175 342.6375 327.7225 327.81 301.5925 308.98 324.9375 307.8125 301.59 331.9075 356.495 349.6175 321.81 340.5225 344.9475 326.2875 305.35 311.595 345.51 356.0075 344.1825 438.0075 506.4225 585.8275 611.6975 570.5825 401.305 363.235 318.3175 311.3275 349.2175 285.1425 262.3125 215.825 173.955 229.87 241.71 179.265 174.2775 147.54 120.2225 168.82 213.3825 170.815 164.05 141.4375 108.9775 86.5425 56.79 34.2325 20.23 21.305 6.24 -2147483647 -2147483647 -2147483647 -2147483647 -2147483647 -2147483647 -2147483647 -2147483647 -2147483647 -2147483647 -2147483647 -2147483647 -2147483647 -2147483647 -2147483647 -2147483647 -2147483647 -2147483647 -2147483647 -2147483647 -2147483647 -2147483647 -2147483647 -2147483647 -2147483647 -2147483647 -2147483647 -2147483647
303.1475 298.4225 306.0725 328.385 330.22 375.865 325.33 301.24 283.85 280.21 311.035 356.8575 325.7275 327.195 313.72 287.2675 274.125 274.78 304.3175 320.5625 326.6 349.0575 341.66 304.095 332.7225 363.1225 340.86 331.325 305.5375 332.31 353.9725 445.02 515.7475 593.13 590.2325 688.0675 498.1125 442.9425 432.995 384.7 311.6175 383.7775 332.2975 242.92 177.73 160.1275 136.4025 141.3575 164.3575 180.65 178.0975 171.78 139.62 109.5775 87.1 101.7075 107.0525 76.4875 47.3525 29.7875 40.525 44.87 36.0325 9.57 -2147483647 -2147483647 -2147483647 -2147483647 -2147483647 -2147483647 -2147483647 -2147483647 -2147483647 -2147483647 -2147483647 -2147483647 -2147483647 -2147483647 -2147483647 -2147483647 -2147483647 -2147483647 -2147483647 -2147483647 -2147483647 -2147483647 -2147483647 -2147483647 -2147483647 -2147483647 -2147483647 -2147483647
306.985 288.7 283.1075 345.215 326.7975 351.02 322.01 294.0825 279.0025 264 294.92 344.695 315.695 291.2125 269.705 257.93 284.0825 289.3125 284.2825 303.45 337.69 354.1975 331.8425 311.3725 368.595 372.9975 354.86 338.525 315.5875 348.1475 461.4625 594.55 691.555 628.3175 722.215 522.8575 406.1 400.3325 485.9125 315.9675 352.355 290.3675 208.7425 273.93 238.29 183.51 162.715 133.5825 124.9425 117.14 116.3425 172.14 198.1425 142.2725 97.3125 86.415 78.885 40.38 15.8775 26.5575 40.6625 37.4525 20.7375 2.87 -2147483647 -2147483647 -2147483647 -2147483647 -2147483647 -2147483647 -2147483647 -2147483647 -2147483647 -2147483647 -2147483647 -2147483647 -2147483647 -2147483647 -2147483647 -2147483647 -2147483647 -2147483647 -2147483647 -2147483647 -2147483647 -2147483647 -2147483647 -2147483647 -2147483647 -2147483647 -2147483647 -2147483647
312.865 291.2625 276.145 282.805 308.84 336.4575 337.1575 296.49 272.735 230.905 246.68 296.9075 283.655 301.965 288.25 255.2525 266.1625 292.7225 277.96 304.02 359.87 350.4875 320.9225 337.3275 369.345 383.655 359.495 322.2725 338.37 423.79 534.435 660.4025 652.61 708.42 680.2275 512.765 468.9 408.4125 377.08 359.815 264.34 205.0275 373.5925 326.47 186.4 164.9325 159.4675 188.375 183.1 139.6725 166.695 174.8225 154.475 113.1975 109.55 59.44 15.875 19.015 19.54 26.4525 39.375 36.3225 10.165 0.105 -2147483647 -2147483647 -2147483647 -2147483647 -2147483647 -2147483647 -2147483647 -2147483647 -2147483647 -2147483647 -2147483647 -2147483647 -2147483647 -2147483647 -2147483647 -2147483647 -2147483647 -2147483647 -2147483647 -2147483647 -2147483647 -2147483647 -2147483647 -2147483647 -2147483647 -2147483647 -2147483647 -2147483647
292.19 272.305 256.955 273.7275 308.8325 330.7875 324.465 288.9875 260.5675 220.9275 255.0025 282.3075 281.465 291.7525 290.3525 284.575 275.4625 289.885 287.7525 311.66 338.8925 338.36 321.1475 362.8975 390.7375 390.3 372.07 341.865 362.8925 591.015 641.6475 593.7075 774.32 742.7825 554.09 409.7325 395.5725 331.88 217.8525 273.205 171.0175 200.23 346.595 209.955 159.9425 204.6325 237.82 246.8125 202.96 141.7825 113.5625 132.005 110.185 70.4375 37.0825 12.7625 26.8875 39.6325 35.845 23.2475 28.9475 36.3425 5.995 0.005 -2147483647 -2147483647 -2147483647 -2147483647 -2147483647 -2147483647 -2147483647 -2147483647 -2147483647 -2147483647 -2147483647 -2147483647 -2147483647 -2147483647 -2147483647 -2147483647 -2147483647 -2147483647 -2147483647 -2147483647 -2147483647 -2147483647 -2147483647 -2147483647 -2147483647 -2147483647 -2147483647 -2147483647
278.5 236.58 280.945 270.095 306.68 321.2975 308.0975 277.84 246.3975 211.4675 270.8675 304.665 280.875 275.5525 280.865 280.37 273.355 249.4975 267.1425 279.015 288.0975 288.3325 302.955 346.0675 391.5325 387.8025 371.025 354.34 523.5275 557.585 720.9425 760.4475 753.4125 687.2125 383.4625 293.8 278.44 280.6925 260.6775 174.14 140.1425 184.695 374.41 133.7025 151.6375 216.0725 220.225 163.11 167.7225 114.7825 76.665 56.485 32.615 17.0225 1.82 20.5525 37.795 36.4125 27.82 19.11 10.415 7.1725 0.2 -2147483647 -2147483647 -2147483647 -2147483647 -2147483647 -2147483647 -2147483647 -2147483647 -2147483647 -2147483647 -2147483647 -2147483647 -2147483647 -2147483647 -2147483647 -2147483647 -2147483647 -2147483647 -2147483647 -2147483647 -2147483647 -2147483647 -2147483647 -2147483647 -2147483647 -2147483647 -2147483647 -2147483647 -2147483647
207.925 232.6175 254.4175 283.0375 312.405 327.3325 305.7775 284.7925 254.04 223.135 263.0925 284.165 295.17 278.07 251.1425 256.895 262.8425 247.0175 237.9175 245.14 272.36 280.205 295.8225 337.855 379.63 362.4025 354.01 443.3075 530.305 608.9675 785.5325 790.17 693.3675 454.995 288.4825 304.6325 340.855 344.01 280.21 179.0475 141.7225 194.6175 177.165 120.295 188.7375 196.53 165.4425 136.65 97.4975 37.6175 8.6425 7.4775 16.5425 15.0675 0.6525 12.7625 24.29 21.365 25.47 15.515 9.93 0.22 -2147483647 -2147483647 -2147483647 -2147483647 -2147483647 -2147483647 -2147483647 -2147483647 -2147483647 -2147483647 -2147483647 -2147483647 -2147483647 -2147483647 -2147483647 -2147483647 -2147483647 -2147483647 -2147483647 -2147483647 -2147483647 -2147483647 -2147483647 -2147483647 -2147483647 -2147483647 -2147483647 -2147483647 -2147483647 -2147483647
221.605 237.985 254.5 285.64 306.4825 329.7075 297.985 286.75 282.4275 258.12 224.055 255.16 264.7 261.41 245.95 254.005 239.6775 225.98 223.4425 269.6 295.8275 298.7475 317.245 339.01 374.0575 353.275 390.8975 434.4025 566.22 654.0425 814.6575 892.125 744.735 404.6675 389.9875 460.16 373.865 323.8825 236.6525 173.7125 169.9 164.2525 108.795 148.245 181.2875 152.775 122.965 60.4175 9.935 0.895 10.27 15.495 18.7925 18.9075 4.0425 0.0025 3.615 6.665 11.9325 3.46 0.2375 -2147483647 -2147483647 -2147483647 -2147483647 -2147483647 -2147483647 -2147483647 -2147483647 -2147483647 -2147483647 -2147483647 -2147483647 -2147483647 -2147483647 -2147483647 -2147483647 -2147483647 -2147483647 -2147483647 -2147483647 -2147483647 -2147483647 -2147483647 -2147483647 -2147483647 -2147483647 -2147483647 -2147483647 -2147483647 -2147483647 -2147483647
207.915 213.33 247.455 277.815 297.32 316.745 282.985 291.65 280.695 219.805 245.9325 241.0175 244.515 236.435 231.4225 233.015 229.1275 248.0975 264.1075 257.855 287.65 299.7875 319.4975 340.805 374.145 393.4775 443.1475 546.8675 660.4725 700.57 970.0275 1035.6425 515.205 379.865 567.3275 495.1925 456.505 280.23 214.635 193.1775 220.9525 144.4675 94.5775 96.965 118.7225 119.95 71.22 41.4675 13.2325 0.205 4.7125 17.1225 20.8975 19.8025 10.1 0.3125 -2147483647 0.12 4.6625 0.3525 -2147483647 -2147483647 -2147483647 -2147483647 -2147483647 -2147483647 -2147483647 -2147483647 -2147483647 -2147483647 -2147483647 -2147483647 -2147483647 -2147483647 -2147483647 -2147483647 -2147483647 -2147483647 -2147483647 -2147483647 -2147483647 -2147483647 -2147483647 -2147483647 -2147483647 -2147483647 -2147483647 -2147483647 -2147483647 -2147483647 -2147483647 -2147483647
234.9075 219.0325 248.59 277.5125 288.9525 293.68 254.5275 268.7 279.4775 231.695 235.7925 243.505 234.62 217.855 214.6925 218.96 212.9975 243.355 276.5175 271.04 288.3225 302.84 311.9725 329.29 373.5125 449.1525 559.7 695.4625 708.0025 926.6225 937.7 831.795 474.0475 547.6525 614.5625 553.73 349.8425 270.5475 256.19 297.4275 168.8475 159.655 91.83 111.8225 91.825 47.51 48.3825 35.6575 8.8275 0.8575 4.6725 17.01 14.685 18.7 13.96 3.3925 0 0.6275 0.7325 -2147483647 -2147483647 -2147483647 -2147483647 -2147483647 -2147483647 -2147483647 -2147483647 -2147483647 -2147483647 -2147483647 -2147483647 -2147483647 -2147483647 -2147483647 -2147483647 -2147483647 -2147483647 -2147483647 -2147483647 -2147483647 -2147483647 -2147483647 -2147483647 -2147483647 -2147483647 -2147483647 -2147483647 -2147483647 -2147483647 -2147483647 -2147483647 -2147483647
242.335 221.82 234.935 240.245 240.2625 259.7625 242.87 285.3025 292.195 223.4425 215.195 246.905 242.7725 229.2225 215.6525 225.6175 248.4125 251.9375 282.275 298.605 306.4725 333.76 351.5175 359.9275 397.8625 592.54 773.235 805.0825 922.675 1053.5725 1020.36 699.555 649.3125 662.0825 531.5275 336.885 409.5275 426.565 371.165 178.5325 183.245 123.96 75.7125 95.7625 57.33 36.0125 62.705 30.225 6.355 0.625 2.2375 11.38 13.565 14.76 14.8025 13.97 5.1575 0.2675 -2147483647 -2147483647 -2147483647 -2147483647 -2147483647 -2147483647 -2147483647 -2147483647 -2147483647 -2147483647 -2147483647 -2147483647 -2147483647 -2147483647 -2147483647 -2147483647 -2147483647 -2147483647 -2147483647 -2147483647 -2147483647 -2147483647 -2147483647 -2147483647 -2147483647 -2147483647 -2147483647 -2147483647 -2147483647 -2147483647 -2147483647 -2147483647 -2147483647 -2147483647
250.8475 224.0125 237.48 253.715 258.0075 240.84 254.8225 264.945 253.1925 266.215 212.6625 223.715 239.3425 243.84 229.39 233.9125 257.745 268.335 283.18 294.98 323.91 354.1225 365.905 466.91 531.7575 734.7675 972.2775 935.825 1096.88 1102.93 955.02 743.5 795.2325 656.8625 398.3525 407.3625 379.2875 594.165 203.685 139.0375 113.1525 96.355 99.165 64.0175 18.7725 51.67 56.2425 29.525 14.185 0.0475 1.705 5.98 9.89 10.24 13.6275 14.0975 6.135 0.3525 -2147483647 -2147483647 -2147483647 -2147483647 -2147483647 -2147483647 -2147483647 -2147483647 -2147483647 -2147483647 -2147483647 -2147483647 -2147483647 -2147483647 -2147483647 -2147483647 -2147483647 -2147483647 -2147483647 -2147483647 -2147483647 -2147483647 -2147483647 -2147483647 -2147483647 -2147483647 -2147483647 -2147483647 -2147483647 -2147483647 -2147483647 -2147483647 -2147483647 -2147483647
266.72 240.5025 251.355 243.625 263.3175 268.0775 314.4775 310.62 297.61 251.005 225.6 219.17 223.22 220.62 239.985 255.1975 239.5725 257.16 285.125 323.9675 352.3525 404.8525 547.5 672.645 737.1275 875.6925 1086.995 1089.1775 933.265 1058.6025 909.78 828.125 761.4825 428.95 420.3425 417.8975 604.82 353.5525 162.915 121.8575 95.1675 98.33 85.6925 25.0375 19.355 20.305 36.135 30.29 19.29 2.2875 1.945 1.73 3.46 12.255 17.4925 14.9075 8.1325 0.1625 -2147483647 -2147483647 -2147483647 -2147483647 -2147483647 -2147483647 -2147483647 -2147483647 -2147483647 -2147483647 -2147483647 -2147483647 -2147483647 -2147483647 -2147483647 -2147483647 -2147483647 -2147483647 -2147483647 -2147483647 -2147483647 -2147483647 -2147483647 -2147483647 -2147483647 -2147483647 -2147483647 -2147483647 -2147483647 -2147483647 -2147483647 -2147483647 -2147483647 -2147483647
276.5175 266.465 263.5675 274.205 266.0025 243.21 291.7975 328.47 299.4425 250.94 252.4225 238.585 236.5675 267.78 259.0525 279.1275 280.885 321.14 332.1 383.6925 419.6125 479.165 596.235 734.305 905.825 1122.8175 1042.505 848.45 918.95 837.9575 720.5675 749.7875 541.435 417.19 390.035 549.7975 275.97 171.5425 144.6875 130.8575 127.4725 100.635 67.605 40.33 36.0525 12.69 5.3825 12.9225 23.8575 3.4825 0.1425 0.1175 2.0725 9.115 15.89 12.2175 3.645 0.0025 -2147483647 -2147483647 -2147483647 -2147483647 -2147483647 -2147483647 -2147483647 -2147483647 -2147483647 -2147483647 -2147483647 -2147483647 -2147483647 -2147483647 -2147483647 -2147483647 -2147483647 -2147483647 -2147483647 -2147483647 -2147483647 -2147483647 -2147483647 -2147483647 -2147483647 -2147483647 -2147483647 -2147483647 -2147483647 -2147483647 -2147483647 -2147483647 -2147483647 -2147483647
286.54 291.9425 279.865 295.1325 275.2 253.96 283.51 322.7275 299.02 281.3625 266.975 239.3475 267.0725 302.08 297.9775 324.1975 343.5575 385.53 427.0375 479.7275 490.275 606.21 746.4525 926.325 1045.265 901.975 798.3825 836.55 716.9975 641.16 643.5875 645.0525 539.4675 425.7775 477.0675 279.7075 162.8075 184.625 147.6475 120.3275 101.865 92.0125 69.5175 59.2175 45.8975 23.7675 36.255 17.745 2.0525 2.8625 -2147483647 0.015 0.76 6.5475 9.655 5.485 0.07 -2147483647 -2147483647 -2147483647 -2147483647 -2147483647 -2147483647 -2147483647 -2147483647 -2147483647 -2147483647 -2147483647 -2147483647 -2147483647 -2147483647 -2147483647 -2147483647 -2147483647 -2147483647 -2147483647 -2147483647 -2147483647 -2147483647 -2147483647 -2147483647 -2147483647 -2147483647 -2147483647 -2147483647 -2147483647 -2147483647 -2147483647 -2147483647 -2147483647 -2147483647 -2147483647
290.815 274.7975 269.9925 257.8075 279.3575 335.7775 329.42 293.21 305.5375 305.4575 282.04 263.085 269.8275 334.875 359.4 346.2 428.37 494.02 558.645 629.3875 611.88 692.8825 861.6875 815.345 744.58 710.13 747.92 671.985 715.4825 552.8475 549.79 483.1775 642.7225 655.6675 350.4625 271.0075 167.7275 120.835 131.8925 119.8275 104.05 83.6825 66.89 53.0325 45.0875 44.6325 15.0725 27.9 24.5525 8.5775 0.05 0 0.53 2.5225 9.06 0.4025 -2147483647 -2147483647 -2147483647 -2147483647 -2147483647 -2147483647 -2147483647 -2147483647 -2147483647 -2147483647 -2147483647 -2147483647 -2147483647 -2147483647 -2147483647 -2147483647 -2147483647 -2147483647 -2147483647 -2147483647 -2147483647 -2147483647 -2147483647 -2147483647 -2147483647 -2147483647 -2147483647 -2147483647 -2147483647 -2147483647 -2147483647 -2147483647 -2147483647 -2147483647 -2147483647 -2147483647
252.9375 274.6425 262.4925 244.5825 319.155 332.1075 329.885 339.11 323.045 331.3975 276.1525 296.995 312.3175 322.8175 395.0275 446.4975 481.4025 594.6975 681.0525 658.105 740.4975 781.14 694.94 669.785 644.28 742.57 695.01 584.5275 459.1075 576.3375 420.105 436.345 690.6125 337.0475 277.7 163.5275 128.3325 115.9875 94.3625 92.6075 92.9325 85.245 66.7425 44.9775 37.6475 36.205 37.8175 15.625 18.6825 12.0575 0.02 0 1.04 8.58 1.34 -2147483647 -2147483647 -2147483647 -2147483647 -2147483647 -2147483647 -2147483647 -2147483647 -2147483647 -2147483647 -2147483647 -2147483647 -2147483647 -2147483647 -2147483647 -2147483647 -2147483647 -2147483647 -2147483647 -2147483647 -2147483647 -2147483647 -2147483647 -2147483647 -2147483647 -2147483647 -2147483647 -2147483647 -2147483647 -2147483647 -2147483647 -2147483647 -2147483647 -2147483647 -2147483647 -2147483647 -2147483647
294.8275 305.2425 323.225 322.0925 304.265 291.96 296.5675 316.625 348.165 366.0725 317.035 301.3875 336.95 382.3725 393.3425 466.71 457.185 508.1725 586.235 653.025 844.01 739.145 591.0275 609.1725 708.4325 803.9525 692.86 561.4625 390.175 474.1825 480.045 359.2175 313.285 219.3625 182.63 175.3775 145.7925 123.6625 102.48 89.155 89.6 75.3125 65.99 47.5725 36.07 24.7675 15.1725 27.61 13.165 3.4875 -2147483647 0.2175 6.955 2.91 0 -2147483647 -2147483647 -2147483647 -2147483647 -2147483647 -2147483647 -2147483647 -2147483647 -2147483647 -2147483647 -2147483647 -2147483647 -2147483647 -2147483647 -2147483647 -2147483647 -2147483647 -2147483647 -2147483647 -2147483647 -2147483647 -2147483647 -2147483647 -2147483647 -2147483647 -2147483647 -2147483647 -2147483647 -2147483647 -2147483647 -2147483647 -2147483647 -2147483647 -2147483647 -2147483647 -2147483647 -2147483647
328.3425 354.335 395.3825 391.7925 341.875 308.3925 333.01 339.43 371.565 415.9225 376.5 391.4 362.42 423.52 484.605 490.5325 511.235 566.8825 617.495 776.61 772.9375 741.49 610.5 729.13 927.8025 726.965 631.465 502.03 432.48 448.3075 406.8275 308.0075 233.67 213.3325 212.74 195.815 156.165 123.365 109.8175 96.175 88.0925 83.1625 60.2575 29.82 31.1725 25.2275 23.045 16.76 21.5275 6.925 0.03 1.6325 3.955 0.0225 -2147483647 -2147483647 -2147483647 -2147483647 -2147483647 -2147483647 -2147483647 -2147483647 -2147483647 -2147483647 -2147483647 -2147483647 -2147483647 -2147483647 -2147483647 -2147483647 -2147483647 -2147483647 -2147483647 -2147483647 -2147483647 -2147483647 -2147483647 -2147483647 -2147483647 -2147483647 -2147483647 -2147483647 -2147483647 -2147483647 -2147483647 -2147483647 -2147483647 -2147483647 -2147483647 -2147483647 -2147483647 -2147483647
324.265 350.335 350.655 352.345 347.6525 340.5575 395.9325 368.015 397.8475 440.0275 470.37 507.8475 531.2725 497.47 541.1925 597.3175 694.7325 659.6275 735.5275 824.5 810.32 777.175 790.1475 611.9125 659.6625 615.2775 568.5525 390.7825 360.5425 301.1775 263.3125 236.2675 253.25 220.6725 208.37 186.6025 146.6225 126.3625 135.28 100.84 84.0475 74.56 59.5975 29.915 24.3675 15.555 12.9425 18.2225 10.7125 0.4025 -2147483647 3.92 0.1475 0.0075 -2147483647 -2147483647 -2147483647 -2147483647 -2147483647 -2147483647 -2147483647 -2147483647 -2147483647 -2147483647 -2147483647 -2147483647 -2147483647 -2147483647 -2147483647 -2147483647 -2147483647 -2147483647 -2147483647 -2147483647 -2147483647 -2147483647 -2147483647 -2147483647 -2147483647 -2147483647 -2147483647 -2147483647 -2147483647 -2147483647 -2147483647 -2147483647 -2147483647 -2147483647 -2147483647 -2147483647 -2147483647 -2147483647
314.975 333.8175 361.665 369.9425 365.2325 395.525 428.535 439.59 492.92 487.98 554.19 667.85 605.5975 614.165 626.365 695.2775 721.515 781.715 872.73 957.8475 866.69 799.8825 707.8975 618.625 616.375 660.65 759.53 474.1825 331.9925 270.7225 253.07 225.025 197.175 170.3 165.71 156.2325 162.065 158.8825 139.64 111.7275 101.63 83.1025 55.2525 42.77 36.615 33.355 29.4825 11.685 8.47 2.835 -2147483647 0.44 0.015 -2147483647 -2147483647 -2147483647 -2147483647 -2147483647 -2147483647 -2147483647 -2147483647 -2147483647 -2147483647 -2147483647 -2147483647 -2147483647 -2147483647 -2147483647 -2147483647 -2147483647 -2147483647 -2147483647 -2147483647 -2147483647 -2147483647 -2147483647 -2147483647 -2147483647 -2147483647 -2147483647 -2147483647 -2147483647 -2147483647 -2147483647 -2147483647 -2147483647 -2147483647 -2147483647 -2147483647 -2147483647 -2147483647 -2147483647
315.8175 329.32 360.44 369.145 364.6725 458.6775 555.3475 562.4925 634.5375 748.325 772.33 760.2925 769.845 635.4275 645.32 726.3275 842.2225 758.0925 768.26 833.3 769.505 716.98 668.2475 743.0475 782.4525 749.655 614.72 401.2625 331.1625 271.8675 254.13 232.13 177.5375 165.1275 145.925 128.49 157.1025 134.7375 133.9675 117.0875 95.465 75.2525 48.935 31.66 28.575 33.995 25.6 23.0325 5.13 2.5125 3.6175 2.16 -2147483647 -2147483647 -2147483647 -2147483647 -2147483647 -2147483647 -2147483647 -2147483647 -2147483647 -2147483647 -2147483647 -2147483647 -2147483647 -2147483647 -2147483647 -2147483647 -2147483647 -2147483647 -2147483647 -2147483647 -2147483647 -2147483647 -2147483647 -2147483647 -2147483647 -2147483647 -2147483647 -2147483647 -2147483647 -2147483647 -2147483647 -2147483647 -2147483647 -2147483647 -2147483647 -2147483647 -2147483647 -2147483647 -2147483647 -2147483647
357.5625 351.815 359.8175 352.75 433 465.5875 543.43 594 600.0875 555.375 625.0575 599.3325 550.7425 614.1625 640.6125 663.94 636.61 723.1675 917.63 961.6625 868.775 769.055 767.2575 780.7125 842.4975 742.9625 429.3275 316.4075 305.4775 286.8 240.185 206.25 173.9075 143.295 127.955 121.4825 134.6225 121.23 109.2375 96.05 83.53 73.06 47.3075 34.47 26.6875 25.595 22.4825 25.15 12.695 7.42 7.5025 4.5875 0.0025 -2147483647 -2147483647 -2147483647 -2147483647 -2147483647 -2147483647 -2147483647 -2147483647 -2147483647 -2147483647 -2147483647 -2147483647 -2147483647 -2147483647 -2147483647 -2147483647 -2147483647 -2147483647 -2147483647 -2147483647 -2147483647 -2147483647 -2147483647 -2147483647 -2147483647 -2147483647 -2147483647 -2147483647 -2147483647 -2147483647 -2147483647 -2147483647 -2147483647 -2147483647 -2147483647 -2147483647 -2147483647 -2147483647 -2147483647
410.1675 462.295 432.58 455.4625 618.505 455.36 508.5375 489.6375 474.575 485.7275 488.6925 457.9875 464.7225 533.965 557.21 636.525 811.135 1053.67 1095.1025 860.3375 864.825 790.845 711.8375 516.37 516.055 442.2125 348.84 285.5925 246.7225 223.8375 187.985 166.67 144.535 139.4925 134.3325 122.295 106.35 97.8475 88.42 89.8175 88.055 68.99 35.495 27.225 24.6975 18.3825 19.6175 24.135 18.8975 11.72 6.21 2.3 0.37 -2147483647 -2147483647 -2147483647 -2147483647 -2147483647 -2147483647 -2147483647 -2147483647 -2147483647 -2147483647 -2147483647 -2147483647 -2147483647 -2147483647 -2147483647 -2147483647 -2147483647 -2147483647 -2147483647 -2147483647 -2147483647 -2147483647 -2147483647 -2147483647 -2147483647 -2147483647 -2147483647 -2147483647 -2147483647 -2147483647 -2147483647 -2147483647 -2147483647 -2147483647 -2147483647 -2147483647 -2147483647 -2147483647 -2147483647
453.875 544.2325 517.2225 443.85 423.435 430.5675 422.1175 451.4725 464.1825 419.1675 428.725 485.725 485.8625 470.2025 609.725 835.0825 885.0775 1061.5175 1002.4125 886.015 844.79 694.87 417.44 351.745 348.61 340.8475 290.63 240.8325 210.1825 217.295 188.025 167.64 161.0425 176.74 171.9075 147.53 131.0175 118.4875 109.265 93.3725 84.2175 52.2 34.6225 34.2375 25.9625 16.41 14.58 16.5 16.5575 8.975 5.98 3.0625 0.135 -2147483647 -2147483647 -2147483647 -2147483647 -2147483647 -2147483647 -2147483647 -2147483647 -2147483647 -2147483647 -2147483647 -2147483647 -2147483647 -2147483647 -2147483647 -2147483647 -2147483647 -2147483647 -2147483647 -2147483647 -2147483647 -2147483647 -2147483647 -2147483647 -2147483647 -2147483647 -2147483647 -2147483647 -2147483647 -2147483647 -2147483647 -2147483647 -2147483647 -2147483647 -2147483647 -2147483647 -2147483647 -2147483647 -2147483647
563.5375 613.25 457.155 354.9575 373.895 410.135 396.5075 377.1275 380.36 378.1875 408.885 484.1775 511.485 639.3525 787.0625 888.1 1019.84 1094.0825 894.47 621.5825 436.81 364.4675 335.3025 306.935 289.64 290.7675 245.305 252.235 250.82 233.295 213.84 203.7375 199.5475 187.0075 163.99 138.1125 122.15 124.135 98.3675 79.445 65.8375 39.4825 26.06 22.1475 25.7875 21.38 19.265 12.6175 10.0525 7.0575 4.3525 3.8025 1.6025 -2147483647 -2147483647 -2147483647 -2147483647 -2147483647 -2147483647 -2147483647 -2147483647 -2147483647 -2147483647 -2147483647 -2147483647 -2147483647 -2147483647 -2147483647 -2147483647 -2147483647 -2147483647 -2147483647 -2147483647 -2147483647 -2147483647 -2147483647 -2147483647 -2147483647 -2147483647 -2147483647 -2147483647 -2147483647 -2147483647 -2147483647 -2147483647 -2147483647 -2147483647 -2147483647 -2147483647 -2147483647 -2147483647 -2147483647
504.335 499.6875 326.4375 329.105 334.81 314.225 363.2925 370.575 348.705 390.8375 449.49 730.9175 801.55 882.6425 1075.23 1169.8825 1115.45 780.0225 565.0775 417.2975 426.085 404.9875 321.095 275.4775 245.545 253.3825 273.0325 275 254.19 222.755 197.5025 183.515 203.865 167.8775 109.41 103.86 124.9875 89.335 91.8975 72.09 48.9075 32.765 28.7625 22.7475 20.0825 21.6675 21.3025 6.505 9.3875 3.21 1.4925 0.235 0.67 1.035 -2147483647 -2147483647 -2147483647 -2147483647 -2147483647 -2147483647 -2147483647 -2147483647 -2147483647 -2147483647 -2147483647 -2147483647 -2147483647 -2147483647 -2147483647 -2147483647 -2147483647 -2147483647 -2147483647 -2147483647 -2147483647 -2147483647 -2147483647 -2147483647 -2147483647 -2147483647 -2147483647 -2147483647 -2147483647 -2147483647 -2147483647 -2147483647 -2147483647 -2147483647 -2147483647 -2147483647 -2147483647 -2147483647
289.095 282.1525 295.985 294.8175 298.9025 307.2975 317.6775 431.2525 439.9775 551.8625 673.98 816.3025 1023.4675 932.5375 910.015 909.0975 736.71 432.465 411.9325 424.215 358.2175 322.9325 272.6675 248.4675 231.58 233.4 244.2625 252.5975 237.2025 224.475 203.8375 173.925 167.66 113.33 109.705 117.4425 100.7575 99.225 77.1825 58.48 42.98 29.625 20.585 26.495 18.6625 12.9775 10.77 5.025 4.0975 3.975 7.6375 2.8475 3.185 0.9725 0.025 -2147483647 -2147483647 -2147483647 -2147483647 -2147483647 -2147483647 -2147483647 -2147483647 -2147483647 -2147483647 -2147483647 -2147483647 -2147483647 -2147483647 -2147483647 -2147483647 -2147483647 -2147483647 -2147483647 -2147483647 -2147483647 -2147483647 -2147483647 -2147483647 -2147483647 -2147483647 -2147483647 -2147483647 -2147483647 -2147483647 -2147483647 -2147483647 -2147483647 -2147483647 -2147483647 -2147483647 -2147483647
280.185 279.6775 280.31 296.1825 345.95 490.07 515.385 735.76 949.1175 940.9175 934.595 640.545 786.2125 1276.7325 962.8525 517.5325 391.66 359.86 368.795 321.8675 294.48 279.6675 262.22 234.1975 221.3975 219.9775 234.1375 201.3175 213.305 191.3975 194.87 173.4825 139.96 93.0025 118.37 107.3525 81.44 86.6425 71.2875 50.385 37.895 32.005 18.59 19.6 18.05 15.7175 17.9725 8.45 4.51 6.325 4.97 5.1 8.5525 0.71 0.045 -2147483647 -2147483647 -2147483647 -2147483647 -2147483647 -2147483647 -2147483647 -2147483647 -2147483647 -2147483647 -2147483647 -2147483647 -2147483647 -2147483647 -2147483647 -2147483647 -2147483647 -2147483647 -2147483647 -2147483647 -2147483647 -2147483647 -2147483647 -2147483647 -2147483647 -2147483647 -2147483647 -2147483647 -2147483647 -2147483647 -2147483647 -2147483647 -2147483647 -2147483647 -2147483647 -2147483647 -2147483647
315.77 300.115 277.2275 403.525 746.1075 974.8 1253.265 1208.4475 1274.4575 952.4875 960.9975 705.1975 753.46 893.2775 583.6775 450.8525 428.8475 512.1975 359.12 292.2525 288.1075 261.6875 252.0775 245.18 239.2325 215.8025 207.6 183.6 223.635 160.2025 151.22 121.2175 98.005 77.835 111.445 95.1 77.86 63.3025 57.7775 42.3825 29.9 28.9025 23.6425 15.77 9.9875 14.2025 14.39 5.055 5.4325 6.465 3.52 3.9925 2.565 0.105 0.095 -2147483647 -2147483647 -2147483647 -2147483647 -2147483647 -2147483647 -2147483647 -2147483647 -2147483647 -2147483647 -2147483647 -2147483647 -2147483647 -2147483647 -2147483647 -2147483647 -2147483647 -2147483647 -2147483647 -2147483647 -2147483647 -2147483647 -2147483647 -2147483647 -2147483647 -2147483647 -2147483647 -2147483647 -2147483647 -2147483647 -2147483647 -2147483647 -2147483647 -2147483647 -2147483647 -2147483647 -2147483647
286.655 311.52 445.0475 809.7975 742.765 770.325 724.4975 813.47 1078.59 1224.0925 1146.7675 894.295 687.1025 780.135 423.9575 313.98 333.45 314.86 287.29 271.815 255.5975 230.155 230.7775 211.0025 206.8525 199.9275 181.06 178.865 183.8825 155.7825 122.5525 110.535 116.4075 98.63 71.805 71.675 63.5825 42.8075 37.7325 34.9 33.2125 24.6275 16.4075 14.09 15.4875 12.1025 7.34 3.695 2.11 3.155 3.775 0.9675 -2147483647 -2147483647 0.0725 -2147483647 -2147483647 -2147483647 -2147483647 -2147483647 -2147483647 -2147483647 -2147483647 -2147483647 -2147483647 -2147483647 -2147483647 -2147483647 -2147483647 -2147483647 -2147483647 -2147483647 -2147483647 -2147483647 -2147483647 -2147483647 -2147483647 -2147483647 -2147483647 -2147483647 -2147483647 -2147483647 -2147483647 -2147483647 -2147483647 -2147483647 -2147483647 -2147483647 -2147483647 -2147483647 -2147483647 -2147483647
368.5175 467.6775 691.79 1042.6275 776.2025 995.9775 883.8675 851.2175 950.8625 1159.015 1054.8825 767.2925 755.9075 619.0075 341.455 278.695 265.9975 254.96 245.3475 274.2625 233.2525 209.5725 226.98 212.615 178.795 163.195 133.935 129.16 143.9 179.0425 144.11 115.6625 94.46 82.0275 53.1175 44.6925 60.1075 53.5275 45.3425 41.985 29.065 22.93 16.5175 12.68 9.24 14.82 11.0075 5.0025 0.7525 0.0075 0.0075 -2147483647 0.0075 0.1475 0.4425 -2147483647 -2147483647 -2147483647 -2147483647 -2147483647 -2147483647 -2147483647 -2147483647 -2147483647 -2147483647 -2147483647 -2147483647 -2147483647 -2147483647 -2147483647 -2147483647 -2147483647 -2147483647 -2147483647 -2147483647 -2147483647 -2147483647 -2147483647 -2147483647 -2147483647 -2147483647 -2147483647 -2147483647 -2147483647 -2147483647 -2147483647 -2147483647 -2147483647 -2147483647 -2147483647 -2147483647 -2147483647
489.61 559.7975 547.3 560.11 734.305 975.0275 1063.9675 847.2775 1105.9475 963.105 718.145 689.065 452 394.34 296.75 272.225 261.45 232.8825 208.635 227.635 217.8375 194.08 192.055 206.5675 170.5725 146.045 105.44 81.4775 108.2475 133.045 117.18 113.7275 94.475 75.035 40.565 43.045 51.4525 47.6825 45.0825 40.88 35.945 33.35 17.4975 14.1225 11.3375 6.2725 8.8125 3.345 0.075 0.0175 0 0.06 0.0325 -2147483647 -2147483647 -2147483647 -2147483647 -2147483647 -2147483647 -2147483647 -2147483647 -2147483647 -2147483647 -2147483647 -2147483647 -2147483647 -2147483647 -2147483647 -2147483647 -2147483647 -2147483647 -2147483647 -2147483647 -2147483647 -2147483647 -2147483647 -2147483647 -2147483647 -2147483647 -2147483647 -2147483647 -2147483647 -2147483647 -2147483647 -2147483647 -2147483647 -2147483647 -2147483647 -2147483647 -2147483647 -2147483647 -2147483647
741.45 539.5725 589.8275 614.3325 728.03 811.265 819.35 763.35 644.92 418.03 331.295 341.6975 312.5575 309.655 267.2325 240.31 218.6125 187.385 165.185 177.4475 196.8825 185.9975 177.3475 192.3975 183.085 142.375 115.58 110.345 81.02 102.84 100.64 81.7875 68.25 54.3 36.2375 35.515 35.835 39.445 37.605 35.0825 21.725 25.6025 17.4375 14.8925 10.9425 10.6525 6.6425 3.6975 2.215 0.8475 0.0075 -2147483647 -2147483647 -2147483647 -2147483647 -2147483647 -2147483647 -2147483647 -2147483647 -2147483647 -2147483647 -2147483647 -2147483647 -2147483647 -2147483647 -2147483647 -2147483647 -2147483647 -2147483647 -2147483647 -2147483647 -2147483647 -2147483647 -2147483647 -2147483647 -2147483647 -2147483647 -2147483647 -2147483647 -2147483647 -2147483647 -2147483647 -2147483647 -2147483647 -2147483647 -2147483647 -2147483647 -2147483647 -2147483647 -2147483647 -2147483647 -2147483647
545.375 672.3425 717.8 802.31 763.27 671.9575 612.615 467.7775 389.65 284.315 264.8175 279.01 277.81 271.5825 242.59 208.0575 191.235 176.0325 156.5725 163.22 172.025 162.665 160.53 182.5275 163.7375 149.5025 105.385 73.4625 60.375 76.4175 66.615 61.09 55.535 48.5025 37.2275 27.5625 27.4375 25.4775 28.33 18.745 11.9975 22.075 12.895 10.31 7.8825 8.2725 5.6725 2.58 1.215 0.01 -2147483647 -2147483647 -2147483647 -2147483647 -2147483647 -2147483647 -2147483647 -2147483647 -2147483647 -2147483647 -2147483647 -2147483647 -2147483647 -2147483647 -2147483647 -2147483647 -2147483647 -2147483647 -2147483647 -2147483647 -2147483647 -2147483647 -2147483647 -2147483647 -2147483647 -2147483647 -2147483647 -2147483647 -2147483647 -2147483647 -2147483647 -2147483647 -2147483647 -2147483647 -2147483647 -2147483647 -2147483647 -2147483647 -2147483647 -2147483647 -2147483647 -2147483647
433.0875 611.105 663.1625 529.8225 491.2925 447.1025 433.3225 325.2 246.495 254.6975 228.67 241.445 250.42 234.68 221.4525 201.85 169.6125 147.005 136.54 141.2575 166.465 140.81 141.6625 173.305 142.83 116.9025 107.4375 69.7125 37.065 45.0125 50.735 46.075 44.6025 39.43 35.925 34.66 22.5625 17.375 20.36 16.4675 7.41 10.0075 15.1375 4.865 1.215 0.1275 -2147483647 0 0.005 -2147483647 -2147483647 -2147483647 -2147483647 -2147483647 -2147483647 -2147483647 -2147483647 -2147483647 -2147483647 -2147483647 -2147483647 -2147483647 -2147483647 -2147483647 -2147483647 -2147483647 -2147483647 -2147483647 -2147483647 -2147483647 -2147483647 -2147483647 -2147483647 -2147483647 -2147483647 -2147483647 -2147483647 -2147483647 -2147483647 -2147483647 -2147483647 -2147483647 -2147483647 -2147483647 -2147483647 -2147483647 -2147483647 -2147483647 -2147483647 -2147483647 -2147483647 -2147483647
409.6275 441.0225 416.8675 382.3075 384.575 377.2025 304.5975 244.0825 240.7225 239.795 211.91 222.7775 221.595 213.705 182.305 187.64 176.7175 145.575 123.8625 127.635 139.175 122.0375 103.3075 115.5225 111.295 94.88 98.7325 67.8575 43.1825 28.0375 36.1225 33.77 33.925 33.87 31.6725 27.1825 27.085 14.905 7.29 9.7025 7.255 9.415 2.2275 0 -2147483647 -2147483647 -2147483647 -2147483647 -2147483647 -2147483647 -2147483647 -2147483647 -2147483647 -2147483647 -2147483647 -2147483647 -2147483647 -2147483647 -2147483647 -2147483647 -2147483647 -2147483647 -2147483647 -2147483647 -2147483647 -2147483647 -2147483647 -2147483647 -2147483647 -2147483647 -2147483647 -2147483647 -2147483647 -2147483647 -2147483647 -2147483647 -2147483647 -2147483647 -2147483647 -2147483647 -2147483647 -2147483647 -2147483647 -2147483647 -2147483647 -2147483647 -2147483647 -2147483647 -2147483647 -2147483647 -2147483647 -2147483647
331.9175 336.49 357.6525 356.01 349.7825 282.82 250.655 234.575 226.7075 235.2 196.9825 184.985 184.2575 186.0825 179.765 159.52 151 149.6375 145.8525 117.77 110.8925 141.555 113.6975 76.335 80.48 84.2125 61.9575 54.1525 44.2125 26.8325 19.9175 28.1025 22.5725 27.715 30.705 18.885 14.6 18.07 15.5375 6.15 7.5025 0.3225 -2147483647 -2147483647 -2147483647 -2147483647 -2147483647 -2147483647 -2147483647 -2147483647 -2147483647 -2147483647 -2147483647 -2147483647 -2147483647 -2147483647 -2147483647 -2147483647 -2147483647 -2147483647 -2147483647 -2147483647 -2147483647 -2147483647 -2147483647 -2147483647 -2147483647 -2147483647 -2147483647 -2147483647 -2147483647 -2147483647 -2147483647 -2147483647 -2147483647 -2147483647 -2147483647 -2147483647 -2147483647 -2147483647 -2147483647 -2147483647 -2147483647 -2147483647 -2147483647 -2147483647 -2147483647 -2147483647 -2147483647 -2147483647 -2147483647 -2147483647
308.5075 324.3825 330.07 338.84 298.725 252.835 241.71 243.435 211.78 178.2625 175.9675 157.0575 150.825 157.19 171.095 160.4475 151.3525 135.925 131.255 119.1525 93.865 95.8375 105.1375 60.835 69.515 65.4925 49.8575 44.8675 38.2225 26.9625 15.9625 18.0075 19.25 27.3825 26.295 13.015 12.6675 16.94 13.71 7.4275 1.205 -2147483647 -2147483647 -2147483647 -2147483647 -2147483647 -2147483647 -2147483647 -2147483647 -2147483647 -2147483647 -2147483647 -2147483647 -2147483647 -2147483647 -2147483647 -2147483647 -2147483647 -2147483647 -2147483647 -2147483647 -2147483647 -2147483647 -2147483647 -2147483647 -2147483647 -2147483647 -2147483647 -2147483647 -2147483647 -2147483647 -2147483647 -2147483647 -2147483647 -2147483647 -2147483647 -2147483647 -2147483647 -2147483647 -2147483647 -2147483647 -2147483647 -2147483647 -2147483647 -2147483647 -2147483647 -2147483647 -2147483647 -2147483647 -2147483647 -2147483647 -2147483647
313.845 301.65 301.905 306.9425 288.695 260.3575 235.5775 215.3375 210.6075 178.965 148.67 144.575 128.5375 137.2375 143.6675 138.1825 156.8325 163.955 161.5525 147.4175 98.195 56.985 72.8475 61.7575 60.65 48.7425 41.1925 37.495 29.9025 22.985 15.955 9.3775 18.6425 15.965 10.03 2.3925 4.2775 4.3075 5.3075 3.1625 0.0525 -2147483647 -2147483647 -2147483647 -2147483647 -2147483647 -2147483647 -2147483647 -2147483647 -2147483647 -2147483647 -2147483647 -2147483647 -2147483647 -2147483647 -2147483647 -2147483647 -2147483647 -2147483647 -2147483647 -2147483647 -2147483647 -2147483647 -2147483647 -2147483647 -2147483647 -2147483647 -2147483647 -2147483647 -2147483647 -2147483647 -2147483647 -2147483647 -2147483647 -2147483647 -2147483647 -2147483647 -2147483647 -2147483647 -2147483647 -2147483647 -2147483647 -2147483647 -2147483647 -2147483647 -2147483647 -2147483647 -2147483647 -2147483647 -2147483647 -2147483647 -2147483647
279.475 290.5025 286.385 264.7825 255.97 246.0625 214.45 185.89 200.985 182.775 173.055 156.845 143.8925 118.68 111.755 133.49 175.5825 155.23 139.66 125.5275 127.74 97.0825 66.86 48.33 52.4125 49.255 34.8075 26.765 22.565 20.0175 18.5725 10.79 8.0575 7.64 5.42 0.01 -2147483647 -2147483647 -2147483647 -2147483647 -2147483647 -2147483647 -2147483647 -2147483647 -2147483647 -2147483647 -2147483647 -2147483647 -2147483647 -2147483647 -2147483647 -2147483647 -2147483647 -2147483647 -2147483647 -2147483647 -2147483647 -2147483647 -2147483647 -2147483647 -2147483647 -2147483647 -2147483647 -2147483647 -2147483647 -2147483647 -2147483647 -2147483647 -2147483647 -2147483647 -2147483647 -2147483647 -2147483647 -2147483647 -2147483647 -2147483647 -2147483647 -2147483647 -2147483647 -2147483647 -2147483647 -2147483647 -2147483647 -2147483647 -2147483647 -2147483647 -2147483647 -2147483647 -2147483647 -2147483647 -2147483647 -2147483647
290.261764705882 275.791176470588 248.258823529412 239.385294117647 224.182352941176 225.070588235294 194.588235294118 162.861764705882 185.632352941176 187.338235294118 160.7 145.861764705882 132.211764705882 123.802941176471 97.5676470588235 109.676470588235 130.276470588235 140.176470588235 116.520588235294 117.761764705882 97.8882352941176 86.8529411764706 86.0235294117647 59.7058823529412 34.9470588235294 39.8264705882353 35.5352941176471 23.7823529411765 19.5941176470588 19.8794117647059 16.7852941176471 12.1882352941176 5.94705882352941 4.05882352941176 -0.0147058823529412 -2147483647 -2147483647 -2147483647 -2147483647 -2147483647 -2147483647 -2147483647 -2147483647 -2147483647 -2147483647 -2147483647 -2147483647 -2147483647 -2147483647 -2147483647 -2147483647 -2147483647 -2147483647 -2147483647 -2147483647 -2147483647 -2147483647 -2147483647 -2147483647 -2147483647 -2147483647 -2147483647 -2147483647 -2147483647 -2147483647 -2147483647 -2147483647 -2147483647 -2147483647 -2147483647 -2147483647 -2147483647 -2147483647 -2147483647 -2147483647 -2147483647 -2147483647 -2147483647 -2147483647 -2147483647 -2147483647 -2147483647 -2147483647 -2147483647 -2147483647 -2147483647 -2147483647 -2147483647 -2147483647 -2147483647 -2147483647 -2147483647
