# Supplementary material for: Explaining the geographic spread of emerging epidemics: a framework for comparing viral phylogenies and environmental landscape data
Source: BMC Bioinformatics. 2016 Feb 11;17:82. doi: 10.1186/s12859-016-0924-x (PMC4750353; doi:10.1186/s12859-016-0924-x)
Supplement: Additional file 1: — Example files and tutorial related to the present study. (ZIP 36167 kb) [file 12859_2016_924_MOESM1_ESM.zip › Appendix/Script_RABV_raccoon.r]

install.packages("seraphim_1.0.beta.tar.gz", repos=NULL, type="source")
library(seraphim)

# 1. Extraction of spatio-temporal information contained in trees:

localTreesDirectory = "Extracted_trees"
allTrees = scan(file="BEAST_RABV_raccoons.trees", what="", sep="\n", quiet=TRUE)
burnIn = 1000
randomSampling = FALSE
nberOfTreesToSample = 100
mostRecentSamplingDatum = 2004.7
coordinateAttributeName = "location"

treeExtractions(localTreesDirectory, allTrees, burnIn, randomSampling, nberOfTreesToSample, mostRecentSamplingDatum, coordinateAttributeName)

# 2. Computation of several dispersal statistics based on exctracted information:

nberOfExtractionFiles = 100
spreadStatistics(localTreesDirectory, nberOfExtractionFiles, onlyTipBranches=FALSE, showingPlots=TRUE, outputName="RABV_raccoons")

# 3. Preliminary analysis of the correlation between dispersal times and environmental weights:

envVariables = list(raster("Elevation_RABV_raccoons.asc"))
envVariables[[1]][] = envVariables[[1]][] + 1
resistances = c(TRUE)
pathModel = 2
nberOfRandomisations = 0
randomProcedure = 1
outputName = "Elevation_least-cost"
variogramModels = list()
showingPlots = FALSE
nberOfCores = 1
OS = "Unix"

envVariables[[1]][] = envVariables[[1]][] + 1

spreadFactors(localTreesDirectory, nberOfExtractionFiles, envVariables, resistances, pathModel,  
	nberOfRandomisations, randomProcedure, outputName, variogramModels, showingPlots, nberOfCores, OS)

# 4. Testing correlations between inferred dispersal rates and each resistance/conductance variable:

nberOfRandomisations = 100

spreadFactors(localTreesDirectory, nberOfExtractionFiles, envVariables, resistances, pathModel,  
	nberOfRandomisations, randomProcedure, outputName, variogramModels, showingPlots, nberOfCores, OS)

tab = read.table("Elevation_least-cost_randomisation_results.txt", header=T)
a = tab[,"Uni_LR_delta_R2_p.values_Elevation_RABV_raccoons_R"]
print(length(a[a[]<0.05]))	
					      
